# Supplementary material for: A Tale of Three Species: Adaptation of Sodalis glossinidius to Tsetse Biology, Wigglesworthia Metabolism, and Host Diet
Source: mBio. 2019 Jan 2;10(1):e02106-18. doi: 10.1128/mBio.02106-18 (PMC6315101; doi:10.1128/mBio.02106-18)
Supplement: DATA SET S1 [file mbo006184240sd1.xlsx]

## Sheet: Key
Added to iLF517
Removed from iEB458

## Sheet: Compounds
10fthf_c	0
12dgr_EC_c	0
12ppd_S_c	0
12ppd_S_e	0
13dpg_c	0
15dap_e	0
1pyr5c_c	0
23dhdp_c	0
23dhmb_c	0
23dhmp_c	0
25aics_c	0
25dkglcn_c	0
25drapp_c	0
26dap_LL_c	0
26dap_M_c	0
26dap_M_e	0
2ahbut_c	0
2cpr5p_c	0
2dda7p_c	0
2ddg6p_c	0
2ddglcn_c	0
2ddglcn_e	0
2dhguln_c	0
2dhp_c	0
2dmmq8_c	0
2dmmql8_c	0
2dr1p_c	0
2dr5p_c	0
2h3oppan_c	0
2ippm_c	0
2kmb_c	0
2kmb_e	0
2mcacn_c	0
2me4p_c	0
2mecdp_c	0
2obut_c	0
2ohph_c	0
2ombzl_c	0
2omhmbl_c	0
2ommbl_c	0
2omph_c	0
2oph_c	0
2p4c2me_c	0
2pg_c	0
34hpp_c	0
3c2hmp_c	0
3c3hmp_c	0
3c4mop_c	0
3dhq_c	0
3dhsk_c	0
3hcinnm_e	0
3hgACPme_c	0
3hmrsACP_c	0
3hpmACPme_c	0
3hpppn_e	0
3ig3p_c	0
3kgACPme_c	0
3kpmACPme_c	0
3mob_c	0
3mop_c	0
3ophb_c	0
3pg_c	0
3php_c	0
3psme_c	0
4abut_c	0
4abut_e	0
4abutn_c	0
4abz_c	0
4adcho_c	0
4c2me_c	0
4hbz_c	0
4hthr_c	0
4mhetz_c	0
4mop_c	0
4mpetz_c	0
4pasp_c	0
4per_c	0
4ppan_c	0
4ppcys_c	0
4r5au_c	0
5aizc_c	0
5aop_c	0
5aprbu_c	0
5apru_c	0
5caiz_c	0
5dglcn_c	0
5mdr1p_c	0
5mdru1p_c	0
5mta_c	0
5mthf_c	0
5mtr_c	0
6hmhpt_c	0
6hmhptpp_c	0
6pgc_c	0
6pgl_c	0
8aonn_c	0
ac_c	0
ac_e	0
acac_e	0
acACP_c	0
acald_c	0
acald_e	0
accoa_c	0
acg5p_c	0
acg5sa_c	0
acgam_e	0
acgam1p_c	0
acgam6p_c	0
acglu_c	0
acmana_e	0
acmanap_c	0
acnam_e	0
acorn_c	0
ACP_c	0
acser_c	0
actACP_c	0
actp_c	0
ade_c	0
ade_e	0
adn_c	0
adn_e	0
adp_c	0
adphep_DD_c	0
adphep_LD_c	0
agm_c	0
agpc_EC_c	0
agpe_EC_c	0
agpg_EC_c	0
ahcys_c	0
ahdt_c	0
aicar_c	0
air_c	0
akg_c	0
akg_e	0
ala_B_c	0
ala_D_c	0
ala_D_e	0
ala_L_c	0
ala_L_e	0
alaala_c	0
alac_S_c	0
alltn_e	0
amet_c	0
ametam_c	0
amob_c	0
amp_c	0
amp_e	0
anth_c	0
ap4a_c	0
ap5a_c	0
apoACP_c	0
aps_c	0
ara5p_c	0
arab_D_e	0
arab_D_c	0
arab_D_p	0
arab_L_e	0
arg_L_c	0
arg_L_e	0
argsuc_c	0
asn_L_c	0
asn_L_e	0
asp_L_c	0
asp_L_e	0
aspsa_c	0
atp_c	0
btn_c	0
btn_e	0
but_e	0
ca2_e	0
ca2_p	0
camp_c	0
cbasp_c	0
cbl1_e	0
cbp_c	0
cdp_c	0
cdpdag_EC_c	0
cdpea_c	0
chitin_e	0
chol_e	0
chor_c	0
cit_c	0
cit_e	0
citr_L_c	0
ckdo_c	0
clpn_EC_c	0
cmp_c	0
co2_c	0
co2_e	0
coa_c	0
cobalt2_p	0
cobalt2_e	0
cpppg3_c	0
crn_e	0
csn_c	0
csn_e	0
ctp_c	0
cyan_c	0
cynt_e	0
cys_L_c	0
cys_L_e	0
cyst_L_c	0
cytd_c	0
cytd_e	0
dad_2_c	0
dad_2_e	0
dadp_c	0
damp_c	0
dann_c	0
datp_c	0
db4p_c	0
dcamp_c	0
dcdp_c	0
dcmp_c	0
dctp_c	0
dcyt_c	0
dcyt_e	0
ddcaACP_c	0
dgdp_c	0
dgmp_c	0
dgsn_c	0
dgsn_e	0
dgtp_c	0
dha_c	0
dha_e	0
dhap_c	0
dhf_c	0
dhnpt_c	0
dhor_S_c	0
dhpmp_c	0
dhpt_c	0
dhptd_c	0
dhptd_e	0
din_e	0
dkmpp_c	0
dmlz_c	0
dmpp_c	0
dms_e	0
dmso_e	0
dnad_c	0
dpcoa_c	0
dscl_c	0
dtbt_c	0
dtdp_c	0
dtdp4aaddg_c	0
dtdp4addg_c	0
dtdp4d6dg_c	0
dtdpglu_c	0
dtmp_c	0
dttp_c	0
dudp_c	0
dump_c	0
duri_c	0
duri_e	0
dutp_c	0
dxyl_c	0
dxyl5p_c	0
e4p_c	0
eca_EC_c	0
egmeACP_c	0
eig3p_c	0
epmACPme_c	0
etoh_c	0
etoh_e	0
f1p_c	0
f6p_c	0
fad_c	0
fadh2_c	0
fald_c	0
fc1p_c	0
fcl_L_c	0
fdp_c	0
fe2_c	0
fe2_e	0
fe3_c	0
fe3_e	0
fgam_c	0
fmn_c	0
for_c	0
for_e	0
fpram_c	0
fprica_c	0
frdp_c	0
fru_c	0
fru_e	0
fruur_c	0
fuc_L_c	0
fuc_L_e	0
fuc1p_L_e	0
fum_c	0
fum_e	0
g1p_c	0
g3p_c	0
g6p_c	0
g6p_e	0
gmeACP_c	0
gal_c	0
gal_e	0
gal1p_c	0
galct_D_e	0
galctn_D_e	0
galt_e	0
galur_e	0
gam_e	0
gam1p_c	0
gam6p_c	0
gar_c	0
gbbtn_e	0
gcald_c	0
gdp_c	0
gdpddman_c	0
gdpfuc_c	0
gdpmann_c	0
gdpofuc_c	0
gdptp_c	0
glc_D_e	0
glcn_c	0
glcn_e	0
glcr_e	0
glcur_e	0
gln_L_c	0
gln_L_e	0
glu_D_c	0
glu_L_c	0
glu_L_e	0
glu1sa_c	0
glu5p_c	0
glu5sa_c	0
glucys_c	0
glutrna_c	0
gly_c	0
gly_e	0
glyald_c	0
glyald_e	0
glyb_e	0
glyc_c	0
glyc_e	0
glyc_R_c	0
glyc3p_c	0
glyc3p_e	0
glyclt_c	0
glyclt_e	0
gmhep17bp_c	0
gmhep1p_c	0
gmhep7p_c	0
gmp_c	0
gp4g_c	0
grdp_c	0
grxox_c	0
grxrd_c	0
gsn_c	0
gsn_e	0
gthox_c	0
gthrd_c	0
gtp_c	0
gua_c	0
gua_e	0
h_c	0
h_e	0
h_p	0
h2mb4p_c	0
h2o_c	0
h2o_e	0
h2o2_c	0
h2s_c	0
hco3_c	0
hcys_L_c	0
hdca_c	0
hdca_e	0
hdcea_c	0
hdeACP_c	0
hemeD_c	0
hemeO_c	0
his_L_c	0
his_L_e	0
hisp_c	0
histd_c	0
hmbil_c	0
hmfurn_c	0
hmfurn_e	0
hom_L_c	0
hxan_c	0
hxan_e	0
iasp_c	0
icit_c	0
idon_L_e	0
idp_c	0
ile_L_c	0
ile_L_e	0
imacp_c	0
imp_c	0
indole_c	0
indole_e	0
inost_c	0
ins_c	0
ins_e	0
ipdp_c	0
itp_c	0
k_c	0
k_e	0
kdo_c	0
kdo2lipid4_c	0
kdo2lipid4L_c	0
kdo2lipid4p_c	0
kdo8p_c	0
kdolipid4_c	0
lac_D_c	0
lac_D_e	0
lac_L_c	0
lac_L_e	0
lald_L_c	0
lcts_e	0
leu_L_c	0
leu_L_e	0
lgt_S_c	0
lipa_c	0
lipa_cold_c	0
lipidA_c	0
lipidAds_c	0
lipidX_c	0
lps_EC_c	0
lys_L_c	0
lys_L_e	0
mal_L_c	0
mal_L_e	0
malACP_c	0
malACPme_c	0
malcoa_c	0
malt_e	0
malthx_e	0
maltpt_e	0
malttr_e	0
maltttr_e	0
man_e	0
man1p_c	0
man6p_c	0
man6p_e	0
mana_c	0
melib_e	0
meoh_c	0
met_D_c	0
met_D_e	0
met_L_c	0
met_L_e	0
methf_c	0
mg2_c	0
mg2_e	0
mi1p_D_c	0
micit_c	0
mlthf_c	0
mmcoa_R_c	0
mmcoa_S_c	0
mn2_c	0
mn2_e	0
mnl_e	0
mnl1p_c	0
mql8_c	0
mqn8_c	0
mthgxl_c	0
myrsACP_c	0
N1aspmd_c	0
n8aspmd_c	0
na1_c	0
na1_e	0
nac_c	0
nac_e	0
nad_c	0
nad_e	0
nadh_c	0
nadp_c	0
nadph_c	0
ncam_c	0
ncam_e	0
nh4_c	0
nh4_e	0
ni2_c	0
ni2_e	0
nicrnt_c	0
nmn_c	0
nmn_e	0
no2_e	0
no3_e	0
o2_c	0
o2_e	0
o2s_c	0
oaa_c	0
ocdca_e	0
ocdcea_c	0
octdp_c	0
octeACP_c	0
ohpb_c	0
orn_c	0
orn_e	0
orot_c	0
orot5p_c	0
pa_EC_c	0
palmACP_c	0
pan4p_c	0
pant_R_c	0
pap_c	0
paps_c	0
pc_EC_c	0
pdx5p_c	0
pe_EC_c	0
pep_c	0
peptido_EC_c	0
pg_EC_c	0
pgp_EC_c	0
phe_L_c	0
phe_L_e	0
pheme_c	0
phom_c	0
phpyr_c	0
phthr_c	0
pi_c	0
pi_e	0
pmACP_c	0
pmACPme_c	0
pmcoa_c	0
pnto_R_c	0
pnto_R_e	0
ppa_c	0
ppap_c	0
ppbng_c	0
ppcoa_c	0
ppgpp_c	0
pphn_c	0
ppi_c	0
ppp9_c	0
pppg9_c	0
pppi_c	0
pppn_e	0
pram_c	0
pran_c	0
prbamp_c	0
prbatp_c	0
prfp_c	0
prlp_c	0
pro_L_c	0
pro_L_e	0
prpp_c	0
ps_EC_c	0
pser_L_c	0
ptrc_c	0
ptrc_e	0
pyam5p_c	0
pydam_c	0
pydx_c	0
pydx5p_c	0
pydx5p_e	0
pydxn_c	0
pyr_c	0
pyr_e	0
q8_c	0
q8h2_c	0
quln_c	0
r1p_c	0
r5p_c	0
rhcys_c	0
rbl_D_c	0
rbl1p_c	0
rib_D_e	0
ribflv_c	0
rml1p_c	0
rmn_e	0
ru5p_D_c	0
ru5p_L_c	0
s17bp_c	0
s7p_c	0
sbt_D_e	0
scl_c	0
ser_D_e	0
ser_L_c	0
ser_L_e	0
sheme_c	0
skm_c	0
skm5p_c	0
sl26da_c	0
sl2a6o_c	0
so3_c	0
so4_c	0
so4_e	0
spmd_c	0
spmd_e	0
suc6p_c	0
succ_c	0
succ_e	0
succoa_c	0
suchms_c	0
sucr_e	0
sucsal_c	0
tag6p_D_c	0
tagdp_D_c	0
tartr_L_e	0
taur_e	0
tcynt_c	0
tdeACP_c	0
thdp_c	0
thf_c	0
thm_c	0
thm_e	0
thmmp_c	0
thmpp_c	0
thr_L_c	0
thr_L_e	0
thym_c	0
thymd_c	0
thymd_e	0
tma_e	0
tmao_e	0
trdox_c	0
trdrd_c	0
tre_c	0
tre_e	0
tre6p_c	0
trnaglu_c	0
trp_L_c	0
trp_L_e	0
tsul_c	0
tsul_e	0
ttdca_c	0
ttdca_e	0
ttdcea_c	0
tyr_L_c	0
tyr_L_e	0
u23ga_c	0
u3aga_c	0
u3hga_c	0
uaagmda_c	0
uaccg_c	0
uacgam_c	0
uacmam_c	0
uacmamu_c	0
uagmda_c	0
uama_c	0
uamag_c	0
uamr_c	0
udcpdp_c	0
udcpp_c	0
udp_c	0
udpg_c	0
udpgal_c	0
udpglcur_c	0
ugmd_c	0
ugmda_c	0
ump_c	0
unaga_c	0
unagamu_c	0
unagamuf_c	0
uppg3_c	0
ura_c	0
ura_e	0
urea_c	0
urea_e	0
uri_c	0
uri_e	0
utp_c	0
val_L_c	0
val_L_e	0
xan_c	0
xan_e	0
xmp_c	0
xtsn_c	0
xtsn_e	0
xu5p_D_c	0
xyl_D_e	0
xylu_D_c	0
zn2_c	0
zn2_e	0
LalaDgluMdap_c	0
um4p_c	0
LalaDgluMdapDala_c	0
trnagln_c	0
glntrna_c	0
cys_L_p	0
gthrd_p	0
LalaDgluMdap_p	0
LalaDgluMdapDala_p	0
trnalys_c	0
lystrna_c	0
colipa_e	0
hacolipa_e	0
lipa_e	0
halipa_e	0
ditp_c	0
dimp_c	0
xtp_c	0
3sala_c	0
so2_c	0
anhm_c	0
acmum6p_c	0
alaala_p	0
cgly_p	0
cgly_c	0
progly_p	0
progly_c	0
udpLa4o_c	0
udpLa4n_c	0
mobd_p	0
mobd_c	0
mettrna_c	0
fmettrna_c	0
so4_p	0
cobalt2_c	0

## Sheet: Reactions
REACTION ABBREVIATION	REACTION FORMULA	LOWER BOUND	UPPER BOUND	GENE ASSOCIATION	NOTES	REACTION ESSENTIAL?	% OF ORIGINAL BIOMASS AFTER KNOCKOUT	SUBSYSTEM
ALAR	ala_L_c <==> ala_D_c	-999999	999999	SG1342		No	0.983901	Alanine and aspartate metabolism
ALATA_L	akg_c + ala_L_c <==> glu_L_c + pyr_c	-999999	999999	SG1602		No	0.983901	Alanine and aspartate metabolism
ASNS1	asp_L_c + atp_c + gln_L_c + h2o_c --> amp_c + asn_L_c + glu_L_c + h_c + ppi_c	0	999999	SG0813		No	No change	Alanine and aspartate metabolism
ASNS2	asp_L_c + nh4_c + atp_c --> asn_L_c + amp_c + ppi_c	0	999999	SG0813	AsnB - one of two Asn synthesises from E. coli. This one uses AMP. Reaction performed by same gene as ASNS1, asparagine synthetase.	No	0.980547	Alanine and aspartate metabolism
ASPT	asp_L_c <==> fum_c + nh4_c	0	999999	Pseudogene	AspA - aspartase. SG0303 heavily C-terminally truncated therefore considered pseudogenised.			Alanine and aspartate metabolism
ASPTA	akg_c + asp_L_c <==> glu_L_c + oaa_c	-999999	999999	SG1006	AspC - first step in aspartate biosynthesis. PLP dependent.	No	0.95508	Alanine and aspartate metabolism
VPAMT	3mob_c + ala_L_c <==> pyr_c + val_L_c	-999999	999999	SG0009		No	0.983901	Alanine and aspartate metabolism
XPPT	prpp_c + xan_c --> ppi_c + xmp_c	0	999999	SG0598		No	0.983901	Alanine and aspartate metabolism
5DGLCNR	5dglcn_c + h_c + nadph_c <==> glcn_c + nadp_c	-999999	999999	SG1773		No	0.983901	Alternate carbon metabolism
A5PISO	ru5p_D_c <==> ara5p_c	-999999	999999	SG0204		Yes	Lethal	Alternate carbon metabolism
ACALD	acald_c + coa_c + nad_c <==> accoa_c + h_c + nadh_c	-999999	999999	SG1372	Acetaldehyde dehydrogenase	No	0.980434	Alternate carbon metabolism
AGDC	acgam6p_c + h2o_c --> ac_c + gam6p_c	0	999999	SG0815		No	0.393951	Alternate carbon metabolism
ARABDI	arab_D_c <==> rbl_D_c	-999999	999999	SG0181	L-fucose isomerase	No	No change	Alternate carbon metabolism
CHIAe	chitin_e + 5*h2o_e --> 5*acgam_e	0	999999		Included as evidence that Sodalis may be able to break down the tsetse's peritrophic membrane into GlcNAc	No	0.983901	Alternate carbon metabolism
DDGLK	2ddglcn_c + atp_c --> 2ddg6p_c + adp_c + h_c	0	999999	SG0067		No	No change	Alternate carbon metabolism
DKGLCNR1	25dkglcn_c + h_c + nadph_c <==> 2dhguln_c + nadp_c	-999999	999999	SG0278		No	No change	Alternate carbon metabolism
DRPA	2dr5p_c <==> acald_c + g3p_c	-999999	999999	SG0394		No	0.983901	Alternate carbon metabolism
FCI	fuc_L_c <==> fcl_L_c	-999999	999999	SG0181		No	0.983901	Alternate carbon metabolism
FCLK	atp_c + fcl_L_c --> adp_c + fc1p_c + h_c	0	999999	SG0180		No	0.983901	Alternate carbon metabolism
FCLPA	fc1p_c <==> dhap_c + lald_L_c	-999999	999999	SG0183		No	0.983901	Alternate carbon metabolism
FFSD	h2o_c + suc6p_c --> fru_c + g6p_c	0	0	No evidence	Beta-fructofuranosidase, present in iJO1366 but no gene association, no evidence of presence in E. coli or Sodalis, KO no effect			Alternate carbon metabolism
FRUK	atp_c + f1p_c --> adp_c + fdp_c + h_c	0	999999	SG0954		No	No change	Alternate carbon metabolism
G3PD2	dhap_c + h_c + nadph_c --> glyc3p_c + nadp_c	0	999999	SG2184		No	No change	Alternate carbon metabolism
G6PDA	gam6p_c + h2o_c <==> f6p_c + nh4_c	-999999	999999	SG0858		No	0.397884	Alternate carbon metabolism
GALKr	atp_c + gal_c <==> adp_c + gal1p_c + h_c	-999999	999999	SG0977		No	0.983901	Alternate carbon metabolism
GALU	g1p_c + h_c + utp_c <==> ppi_c + udpg_c	0	0	Edited	Should be irreversible (see GALUi)			Alternate carbon metabolism
GLYK	atp_c + glyc_c --> adp_c + glyc3p_c + h_c	0	999999	SG2172		Yes	Lethal	Alternate carbon metabolism
GNK	atp_c + glcn_c --> 6pgc_c + adp_c + h_c	0	999999	SG2151		No	0.983901	Alternate carbon metabolism
LCAD	h2o_c + lald_L_c + nad_c <==> 2*h_c + lac_L_c + nadh_c	0	0	Pseudogene	Pseudogene			Alternate carbon metabolism
LCADi	h2o_c + lald_L_c + nad_c --> 2*h_c + lac_L_c + nadh_c	0	0	Pseudogene	Pseudogene			Alternate carbon metabolism
M1PD	mnl1p_c + nad_c <==> f6p_c + h_c + nadh_c	-999999	999999	SG0015		No	0.983901	Alternate carbon metabolism
MAN6PI	man6p_c <==> f6p_c	-999999	999999	SG1461		No	0.983901	Alternate carbon metabolism
MANAO	mana_c + nad_c <==> fruur_c + h_c + nadh_c	0	0	Pseudogene	E. coli iJO1366 gene assignment is uxuB (protein 486 amino acids long), top BLAST hit is SG1837 which is only 255 amino acids long)			Alternate carbon metabolism
MICITD	2mcacn_c + h2o_c <==> micit_c	-999999	999999	SG0477		No	No change	Alternate carbon metabolism
MME	mmcoa_R_c <==> mmcoa_S_c	0	0	No evidence	In E. coli models but no gene has been associated with this enzymatic activity (Ecocyc), no evidence for presence in Sodalis, KO has no effect on biomass output.			Alternate carbon metabolism
MNNH	mana_c --> 2ddglcn_c + h2o_c	0	999999	SG1838		No	No change	Alternate carbon metabolism
OBTFL	2obut_c + coa_c --> for_c + ppcoa_c	0	999999	(SG0987, SG0988)/(SG0987, SG0988, SG1796)		No	0.983901	Alternate carbon metabolism
PFK_2	atp_c + tag6p_D_c --> adp_c + h_c + tagdp_D_c	0	999999	SG2178				Alternate carbon metabolism
PGMT	g1p_c <==> g6p_c	-999999	999999	SG0866		Yes	Lethal	Alternate carbon metabolism
PMANM	man1p_c <==> man6p_c	-999999	999999	SG1115		No	No change	Alternate carbon metabolism
PPAKr	atp_c + ppa_c --> adp_c + ppap_c	0	999999	SG1606	Propionate kinase	No	0.983901	Alternate carbon metabolism
PPM	r1p_c <==> r5p_c	-999999	999999	SG0396		No	0.983901	Alternate carbon metabolism
PPM2	2dr1p_c <==> 2dr5p_c	-999999	999999	SG0396		No	0.983901	Alternate carbon metabolism
PTA2	pi_c + ppcoa_c --> coa_c + ppap_c	0	999999	SG1607		No	0.983901	Alternate carbon metabolism
RBL1PA	rbl1p_c <==> gcald_c + dhap_c	-999999	999999	SG0183	L-fuculose 1-phosphate. Gene fucA	No	0.983901	Alternate carbon metabolism
RBP4E	ru5p_L_c <==> xu5p_D_c	-999999	999999	SG1415		No	0.983901	Alternate carbon metabolism
RMPA	rml1p_c <==> dhap_c + lald_L_c	-999999	999999	SG2025		No	0.983901	Alternate carbon metabolism
TRE6PP	h2o_c + tre6p_c --> pi_c + tre_c	0	999999	SG1240		No	0.983901	Alternate carbon metabolism
TRE6PS	g6p_c + udpg_c --> h_c + tre6p_c + udp_c	0	999999	SG1241		No	0.983901	Alternate carbon metabolism
TREHe	h2o_e + tre_e --> 2*glc_D_e	0	999999	SG1886		No	0.983901	Alternate carbon metabolism
UDPG4E	udpg_c <==> udpgal_c	-999999	999999	SG0897		No	0.983901	Alternate carbon metabolism
UGLT	gal1p_c + udpg_c <==> g1p_c + udpgal_c	-999999	999999	SG0896		No	0.983901	Alternate carbon metabolism
ME1	mal_L_c + nad_c --> co2_c + nadh_c + pyr_c	0	999999	SG0967		No	0.983901	Anaplerotic reactions
PPA	h2o_c + ppi_c --> h_c + 2*pi_c	0	999999	SG0528/SG1737/SG0355		No	No change	Anaplerotic reactions
PPA2	h2o_c + pppi_c --> h_c + pi_c + ppi_c	0	999999	SG0528/SG1737/SG0355	Inorganic triphosphatase	No	No change	Anaplerotic reactions
PPCK	atp_c + oaa_c --> adp_c + co2_c + pep_c	0	999999	SG2317		No	0.983901	Anaplerotic reactions
ABTA	4abut_c + akg_c --> glu_L_c + sucsal_c	0	0	No evidence	No evidence of a gabT or puuE orthologue			Arginine and proline metabolism
ABUTD	4abutn_c + h2o_c + nad_c --> 4abut_c + 2*h_c + nadh_c	0	0	No evidence	No evidence of a patD orthologue			Arginine and proline metabolism
ACGK	acglu_c + atp_c --> acg5p_c + adp_c	0	999999	SG2160		No	No change	Arginine and proline metabolism
ACODA	acorn_c + h2o_c --> ac_c + orn_c	0	999999	SG2161		No	No change	Arginine and proline metabolism
ADMDC	amet_c + h_c --> ametam_c + co2_c	0	999999	SG0478		Yes	Lethal	Arginine and proline metabolism
AGMT	agm_c + h2o_c --> ptrc_c + urea_c	0	999999	SG2017		No	0.983778	Arginine and proline metabolism
ARGDC	arg_L_c + h_c --> agm_c + co2_c	0	999999	SG2018		No	0.983778	Arginine and proline metabolism
ARGSL	argsuc_c <==> arg_L_c + fum_c	-999999	999999	SG2159		No	No change	Arginine and proline metabolism
CBPS	2*atp_c + gln_L_c + h2o_c + hco3_c --> 2*adp_c + cbp_c + glu_L_c + 2*h_c + pi_c	0	999999	SG0419, SG0420		Yes	4.70468e-26	Arginine and proline metabolism
DKMPPD	dkmpp_c + h2o_c + o2_c --> 2kmb_c + for_c + 2*h_c + pi_c	0	999999		No E. coli gene assingment in BiGG despite being present in K-12 models, KO lethal if in combination with DKMPPD2	No	0.983901	Arginine and proline metabolism
DKMPPD2	dkmpp_c + 3*h2o_c --> 2kmb_c + for_c + 6*h_c + pi_c	0	999999		No E. coli gene assignment and not found in E. coli models in BiGG, KO lethal if in combination with DKMPPD	No	0.983763	Arginine and proline metabolism
G5SADs	glu5sa_c --> 1pyr5c_c + h_c + h2o_c	0	999999		Spontaneous	Yes	Lethal	Arginine and proline metabolism
G5SD	glu5p_c + h_c + nadph_c --> glu5sa_c + nadp_c + pi_c	0	999999	SG0601		No	No change	Arginine and proline metabolism
GLU5K	atp_c + glu_L_c --> adp_c + glu5p_c	0	999999	SG0600		No	No change	Arginine and proline metabolism
MDRPD	5mdru1p_c <==> dkmpp_c + h2o_c	-999999	999999		Found in E. coli model (BiGG) but no gene association, no evidence of presence in Sodalis but KO is lethal	Yes	Lethal	Arginine and proline metabolism
MTAN	5mta_c + h2o_c --> 5mtr_c + ade_c	0	999999	SG0503		Yes	Lethal	Arginine and proline metabolism
MTRI	5mdr1p_c <==> 5mdru1p_c	-999999	999999		MtnA found in Bacillus and Sodalis praecaptivus but no gene has been assigned to this reaction in E. coli. KO lethal	Yes	Lethal	Arginine and proline metabolism
MTRK	5mtr_c + atp_c --> 5mdr1p_c + adp_c + h_c	0	999999		MtnK found in Bacillus and Klebsiella but no gene has been assigned to this reaction in E. coli. KO lethal	Yes	Lethal	Arginine and proline metabolism
NACODA	acg5sa_c + h2o_c --> ac_c + glu5sa_c	0	999999	SG2161		No	No change	Arginine and proline metabolism
OCBT	cbp_c + orn_c <==> citr_L_c + h_c + pi_c	-999999	999999	SG2113		No	No change	Arginine and proline metabolism
P5CD	1pyr5c_c + 2*h2o_c + nad_c --> glu_L_c + h_c + nadh_c	0	999999	SG1243		No	0.983901	Arginine and proline metabolism
P5CR	1pyr5c_c + 2*h_c + nadph_c --> nadp_c + pro_L_c	0	999999	SG2028		Yes	Lethal	Arginine and proline metabolism
PROD2	fad_c + pro_L_c --> 1pyr5c_c + fadh2_c + h_c	0	999999	SG1243		No	0.983901	Arginine and proline metabolism
PTRCTA	akg_c + ptrc_c --> 4abutn_c + glu_L_c	0	0	No evidence	No evidence of patA orthologue, KO minimal effect			Arginine and proline metabolism
SPMDAT1	accoa_c + spmd_c <==> N1aspmd_c + coa_c + h_c	-999999	999999	SG1899		No	No change	Arginine and proline metabolism
SPMDAT2	accoa_c + spmd_c <==> coa_c + h_c + n8aspmd_c	-999999	999999	SG1899		No	No change	Arginine and proline metabolism
SPMS	ametam_c + ptrc_c --> 5mta_c + h_c + spmd_c	0	999999	SG0479		Yes	Lethal	Arginine and proline metabolism
SSALx	h2o_c + nad_c + sucsal_c --> 2*h_c + nadh_c + succ_c	0	0	Pseudogene	Association (SG0164) found using E. coli sad as BLASTp query but Sodalis protein missing large C-terminal region plus a section in the middle (ClustalX2). Highly unlikely to be functional			Arginine and proline metabolism
SSALy	h2o_c + nadp_c + sucsal_c --> 2*h_c + nadph_c + succ_c	0	0	Pseudogene	Association (SG0164) found using E. coli GabD as BLASTp query but Sodalis protein missing large C-terminal region plus a section in the middle (ClustalX2). Highly unlikely to be functional			Arginine and proline metabolism
UNK3	2kmb_c + glu_L_c --> akg_c + met_L_c	0	0	No evidence	No in all E. coli models and no gene assignment for those it is present in			Arginine and proline metabolism
AADDGT	dtdp4aaddg_c + unagamu_c --> dtdp_c + h_c + unagamuf_c	0	999999	SG2376		No	0.983901	Cell envelope biosynthesis
ACGAMT	uacgam_c + udcpp_c <==> ump_c + unaga_c	-999999	999999	SG2385		No	0.983901	Cell envelope biosynthesis
ACMAMUT	uacmamu_c + unaga_c <==> h_c + udp_c + unagamu_c	-999999	999999	SG2374		No	0.983901	Cell envelope biosynthesis
AGMHE	adphep_DD_c --> adphep_LD_c	0	999999	SG2193		Yes	Lethal	Cell envelope biosynthesis
ALAALA	2*ala_D_c + atp_c --> adp_c + alaala_c + h_c + pi_c	0	999999	SG0899		Yes	Lethal	Cell envelope biosynthesis
ECAP_EC	unagamuf_c --> eca_EC_c + h_c + udcpdp_c	0	999999	SG2375/SG2384		No	0.983901	Cell envelope biosynthesis
EDTXS1	ddcaACP_c + kdo2lipid4_c <==> ACP_c + kdo2lipid4L_c	-999999	999999	SG1047		Yes	Lethal	Cell envelope biosynthesis
EDTXS2	kdo2lipid4L_c + myrsACP_c <==> ACP_c + lipa_c	-999999	999999	SG1265		Yes	Lethal	Cell envelope biosynthesis
EDTXS3	hdeACP_c + kdo2lipid4_c <==> ACP_c + kdo2lipid4p_c	-999999	999999	SG0784		No	No change	Cell envelope biosynthesis
EDTXS4	kdo2lipid4p_c + myrsACP_c <==> ACP_c + lipa_cold_c	-999999	999999	SG1265		No	No change	Cell envelope biosynthesis
G1PACT	accoa_c + gam1p_c --> acgam1p_c + coa_c + h_c	0	999999	SG2416		Yes	Lethal	Cell envelope biosynthesis
G1PTT	dttp_c + g1p_c + h_c <==> dtdpglu_c + ppi_c	-999999	999999	SG2380		No	No change	Cell envelope biosynthesis
GALUi	g1p_c + h_c + utp_c --> ppi_c + udpg_c	0	999999	SG1367		Yes	Lethal	Cell envelope biosynthesis
GDMANE	gdpddman_c --> gdpofuc_c	0	999999	SG0330		No	No change	Cell envelope biosynthesis
GF6PTA	f6p_c + gln_L_c --> gam6p_c + glu_L_c	0	999999	SG2417		No	0.983901	Cell envelope biosynthesis
GLUR	glu_D_c <==> glu_L_c	-999999	999999	SG2153		Yes	Lethal	Cell envelope biosynthesis
GMAND	gdpmann_c --> gdpddman_c + h2o_c	0	999999	SG0331		No	0.983901	Cell envelope biosynthesis
GMHEPAT	atp_c + gmhep1p_c + h_c --> adphep_DD_c + ppi_c	0	999999	SG0261		Yes	Lethal	Cell envelope biosynthesis
GMHEPK	atp_c + gmhep7p_c --> adp_c + gmhep17bp_c + h_c	0	999999	SG0261		Yes	Lethal	Cell envelope biosynthesis
GMHEPPA	gmhep17bp_c + h2o_c --> gmhep1p_c + pi_c	0	999999	SG1914		Yes	Lethal	Cell envelope biosynthesis
GOFUCR	gdpofuc_c + h_c + nadph_c --> gdpfuc_c + nadp_c	0	999999	SG0331		No	0.983901	Cell envelope biosynthesis
KDOCT2	ctp_c + kdo_c --> ckdo_c + ppi_c	0	999999	SG0998		Yes	Lethal	Cell envelope biosynthesis
KDOPP	h2o_c + kdo8p_c --> kdo_c + pi_c	0	999999	SG0203		Yes	Lethal	Cell envelope biosynthesis
KDOPS	ara5p_c + h2o_c + pep_c --> kdo8p_c + pi_c	0	999999	SG1873		Yes	Lethal	Cell envelope biosynthesis
LPADSS	lipidX_c + u23ga_c --> h_c + lipidAds_c + udp_c	0	999999	SG1930		Yes	Lethal	Cell envelope biosynthesis
LPSSYN_EC	3*adphep_LD_c + 3*ckdo_c + lipa_c + 2*udpg_c --> 3*adp_c + 3*cmp_c + 10*h_c + lps_EC_c + 2*udp_c	0	999999	SG2195, SG2196, SG2202, SG2199, SG2200		Yes	Lethal	Cell envelope biosynthesis
MAN1PT2	gtp_c + h_c + man1p_c --> gdpmann_c + ppi_c	0	999999	SG1114		No	0.983901	Cell envelope biosynthesis
MI1PP	h2o_c + mi1p_D_c --> inost_c + pi_c	0	999999	SG1772		No	No change	Cell envelope biosynthesis
MOAT	ckdo_c + lipidA_c <==> cmp_c + h_c + kdolipid4_c	-999999	999999	SG2203		Yes	Lethal	Cell envelope biosynthesis
MOAT2	ckdo_c + kdolipid4_c <==> cmp_c + h_c + kdo2lipid4_c	-999999	999999	SG2203		Yes	Lethal	Cell envelope biosynthesis
PAPA_EC	h2o_c + 0.02*pa_EC_c --> 0.02*12dgr_EC_c + pi_c	0	999999	SG1411		No	No change	Cell envelope biosynthesis
PAPPT3	udcpp_c + ugmda_c <==> uagmda_c + ump_c	-999999	999999	SG0446		Yes	Lethal	Cell envelope biosynthesis
PEPT_EC	cmp_c + h_c + 0.02*pe_EC_c <==> 0.02*12dgr_EC_c + cdpea_c	0	0	No evidence	In E. coli K-12 model but no gene association or evidence of the enzyme in Ecocyc or Uniprot for E. coli or Sodalis, KO has no effect.			Cell envelope biosynthesis
PGAMT	gam1p_c <==> gam6p_c	-999999	999999	SG0373		Yes	Lethal	Cell envelope biosynthesis
PLIPA1	h2o_c + 0.02*pg_EC_c --> 0.02*agpg_EC_c + h_c + 0.36*hdca_c + 0.07*hdcea_c + 0.5*ocdcea_c + 0.02*ttdca_c + 0.05*ttdcea_c	0	999999	SG2338		No	No change	Cell envelope biosynthesis
PLIPA2	h2o_c + 0.02*pe_EC_c --> 0.02*agpe_EC_c + h_c + 0.36*hdca_c + 0.07*hdcea_c + 0.5*ocdcea_c + 0.02*ttdca_c + 0.05*ttdcea_c	0	999999	SG2338		No	No change	Cell envelope biosynthesis
PLIPA3	h2o_c + 0.02*pc_EC_c --> 0.02*agpc_EC_c + h_c + 0.36*hdca_c + 0.07*hdcea_c + 0.5*ocdcea_c + 0.02*ttdca_c + 0.05*ttdcea_c	0	999999	SG2338		No	No change	Cell envelope biosynthesis
PPTGS	uaagmda_c --> h_c + peptido_EC_c + udcpdp_c	0	999999	SG0222		No	Lethal	Cell envelope biosynthesis
S7PI	s7p_c --> gmhep7p_c	0	999999	SG0595		Yes	Lethal	Cell envelope biosynthesis
TDPADGAT	accoa_c + dtdp4addg_c --> coa_c + dtdp4aaddg_c + h_c	0	999999	SG2379		No	No change	Cell envelope biosynthesis
TDPAGTA	dtdp4d6dg_c + glu_L_c <==> akg_c + dtdp4addg_c	-999999	999999	SG2378		No	No change	Cell envelope biosynthesis
TDPGDH	dtdpglu_c <==> dtdp4d6dg_c + h2o_c	-999999	999999	SG2381		No	No change	Cell envelope biosynthesis
TDSK	atp_c + lipidAds_c <==> adp_c + h_c + lipidA_c	-999999	999999	SG0996		Yes	Lethal	Cell envelope biosynthesis
U23GAAT	3hmrsACP_c + u3hga_c --> ACP_c + h_c + u23ga_c	0	999999	SG1933		Yes	Lethal	Cell envelope biosynthesis
UAAGDS	26dap_M_c + atp_c + uamag_c --> adp_c + h_c + pi_c + ugmd_c	0	999999	SG0444		Yes	Lethal	Cell envelope biosynthesis
UACMAMO	h2o_c + 2*nad_c + uacmam_c <==> 3*h_c + 2*nadh_c + uacmamu_c	-999999	999999	SG2382		No	0.983901	Cell envelope biosynthesis
UAG2E	uacgam_c <==> uacmam_c	-999999	999999	SG2383		No	0.983901	Cell envelope biosynthesis
UAGAAT	3hmrsACP_c + uacgam_c <==> ACP_c + u3aga_c	-999999	999999	SG1061, SG1931		Yes	Lethal	Cell envelope biosynthesis
UAGCVT	pep_c + uacgam_c --> pi_c + uaccg_c	0	999999	SG0211		Yes	Lethal	Cell envelope biosynthesis
UAGDP	acgam1p_c + h_c + utp_c --> ppi_c + uacgam_c	0	999999	SG2416		Yes	Lethal	Cell envelope biosynthesis
UAGPT3	uacgam_c + uagmda_c <==> h_c + uaagmda_c + udp_c	-999999	999999	SG0449		Yes	Lethal	Cell envelope biosynthesis
UAMAGS	atp_c + glu_D_c + uama_c --> adp_c + h_c + pi_c + uamag_c	0	999999	SG0447		Yes	Lethal	Cell envelope biosynthesis
UAMAS	ala_L_c + atp_c + uamr_c <==> adp_c + h_c + pi_c + uama_c	-999999	999999	SG0450		Yes	Lethal	Cell envelope biosynthesis
UAPGR	h_c + nadph_c + uaccg_c --> nadp_c + uamr_c	0	999999	SG0124		Yes	Lethal	Cell envelope biosynthesis
UDCPDP	h2o_c + udcpdp_c --> h_c + pi_c + udcpp_c	0	999999	SG1411		Yes	Lethal	Cell envelope biosynthesis
UDPGD	h2o_c + 2*nad_c + udpg_c --> 3*h_c + 2*nadh_c + udpglcur_c	0	999999	SG1368		No	0.983901	Cell envelope biosynthesis
UGMDDS	alaala_c + atp_c + ugmd_c --> adp_c + h_c + pi_c + ugmda_c	0	999999	SG0445		Yes	Lethal	Cell envelope biosynthesis
UHGADA	h2o_c + u3aga_c --> ac_c + u3hga_c	0	999999	SG0454		Yes	Lethal	Cell envelope biosynthesis
USHD	h2o_c + u23ga_c --> 2*h_c + lipidX_c + ump_c	0	999999	SG0703		Yes	Lethal	Cell envelope biosynthesis
ACONT	cit_c <==> icit_c	-999999	999999	SG0477		No	0.947511	Citric acid cycle
AKGDH	akg_c + coa_c + nad_c --> co2_c + nadh_c + succoa_c	0	999999	SG0877, SG0876, SG0469		Yes	2.63149e-15	Citric acid cycle
CS	accoa_c + h2o_c + oaa_c <==> cit_c + coa_c + h_c	-999999	999999	SG0871		No	0.947511	Citric acid cycle
FUM	fum_c + h2o_c <==> mal_L_c	-999999	999999	SG1462		No	0.983901	Citric acid cycle
ICDHy	icit_c + nadp_c --> akg_c + co2_c + nadph_c	0	999999	SG0700		No	0.947511	Citric acid cycle
MDH2	mal_L_c + q8_c --> oaa_c + q8h2_c	0	999999	SG1751		No	No change	Citric acid cycle
MDH3	mal_L_c + mqn8_c --> mql8_c + oaa_c	0	999999	SG1751		No	No change	Citric acid cycle
SUCD1i	fad_c + succ_c --> fadh2_c + fum_c	0	999999		`			Citric acid cycle
SUCDi	q8_c + succ_c --> fum_c + q8h2_c	0	999999	SG0873, SG0872, SG0874, SG0875	Succinate dehydrogenase	Yes	-1.69433e-10	Citric acid cycle
SUCOAS	atp_c + coa_c + succ_c <==> adp_c + pi_c + succoa_c	-999999	999999	SG0878, SG0879		Yes	-4.65128e-26	Citric acid cycle
4HTHRS	4hthr_c + pi_c --> h2o_c + phthr_c	0	999999	SG0406		Yes	Lethal	Cofactor and prosthetic group synthesis
ACPS1	apoACP_c + coa_c --> ACP_c + h_c + pap_c	0	999999	SG1783		No	No change	Cofactor and prosthetic group synthesis
ADCL	4adcho_c <==> 4abz_c + h_c + pyr_c	-999999	999999	SG1063		Yes	Lethal	Cofactor and prosthetic group synthesis
ADCS	chor_c + gln_L_c <==> 4adcho_c + glu_L_c	-999999	999999	SG2302		Yes	Lethal	Cofactor and prosthetic group synthesis
ALATA_D2	ala_D_c + pydx5p_c --> pyam5p_c + pyr_c	0	999999	SG1775	Made irreversible, as with ALATA-L2	No	0.983901	Cofactor and prosthetic group synthesis
ALATA_L2	ala_L_c + pydx5p_c --> pyam5p_c + pyr_c	-999999	999999	SG1775		No	0.983901	Cofactor and prosthetic group synthesis
AMAOTr	8aonn_c + amet_c --> amob_c + dann_c	0	999999	SG0902		Yes	Lethal	Cofactor and prosthetic group synthesis
AMMQT8_2	2dmmq8_c + amet_c --> ahcys_c + h_c + mqn8_c	0	999999	SG2170		No	No change	Cofactor and prosthetic group synthesis
AMOBA	nh4_c + amob_c --> amet_c + 0.5*o2_c	0	999999		Balances production of amob by AMAOTr, KO lethal	Yes	Lethal	Cofactor and prosthetic group synthesis
AOXSr	ala_L_c + h_c + pmcoa_c --> 8aonn_c + co2_c + coa_c	0	999999	SG0904		No	0.983901	Cofactor and prosthetic group synthesis
APRAUR	5apru_c + h_c + nadph_c --> 5aprbu_c + nadp_c	0	999999	SG0651		Yes	Lethal	Cofactor and prosthetic group synthesis
ASP1DC	asp_L_c + h_c --> ala_B_c + co2_c	0	999999	SG0486		Yes	Lethal	Cofactor and prosthetic group synthesis
ASPO3	asp_L_c + q8_c --> iasp_c + q8h2_c	0	999999	SG1794		No	0.983901	Cofactor and prosthetic group synthesis
ASPO4	asp_L_c + mqn8_c --> iasp_c + mql8_c	0	999999	SG1794		No	No change	Cofactor and prosthetic group synthesis
ASPO5	asp_L_c + fum_c --> iasp_c + succ_c	0	999999	SG1794		No	0.983901	Cofactor and prosthetic group synthesis
ASPO6	asp_L_c + o2_c --> h2o2_c + iasp_c	0	999999	SG1794		No	0.983901	Cofactor and prosthetic group synthesis
BTS2	cys_L_c + dtbt_c <==> ala_L_c + btn_c + 2*h_c	-999999	999999	SG0903		Yes	Lethal	Cofactor and prosthetic group synthesis
CDPMEK	4c2me_c + atp_c --> 2p4c2me_c + adp_c + h_c	0	999999	SG1879		Yes	Lethal	Cofactor and prosthetic group synthesis
CHRPL	chor_c --> 4hbz_c + pyr_c	0	999999	SG2144		Yes	Lethal	Cofactor and prosthetic group synthesis
CPPPGO	cpppg3_c + 2*h_c + o2_c --> 2*co2_c + 2*h2o_c + pppg9_c	0	999999	SG1712		Yes	Lethal	Cofactor and prosthetic group synthesis
DB4PS	ru5p_D_c --> db4p_c + for_c + h_c	0	999999	SG0263		Yes	Lethal	Cofactor and prosthetic group synthesis
DBTS	atp_c + co2_c + dann_c --> adp_c + dtbt_c + 3*h_c + pi_c	0	999999	SG1466		Yes	Lethal	Cofactor and prosthetic group synthesis
DHFR	dhf_c + h_c + nadph_c --> nadp_c + thf_c	0	999999	SG0421		Yes	Lethal	Cofactor and prosthetic group synthesis
DHFS	atp_c + dhpt_c + glu_L_c --> adp_c + dhf_c + pi_c	0	999999	SG1616		Yes	Lethal	Cofactor and prosthetic group synthesis
DHNPA2	dhnpt_c --> 6hmhpt_c + gcald_c	0	999999	SG0256		Yes	Lethal	Cofactor and prosthetic group synthesis
DHPPDA2	25drapp_c + h_c + h2o_c --> 5apru_c + nh4_c	0	999999	SG0651		Yes	Lethal	Cofactor and prosthetic group synthesis
DHPS2	4abz_c + 6hmhptpp_c --> dhpt_c + h_c + ppi_c	0	999999	SG0372		Yes	Lethal	Cofactor and prosthetic group synthesis
DMATT	dmpp_c + ipdp_c --> grdp_c + ppi_c	0	999999	SG0657		Yes	Lethal	Cofactor and prosthetic group synthesis
DMPPS	h_c + h2mb4p_c + nadh_c --> dmpp_c + h2o_c + nad_c	0	999999	SG0417		Yes	Lethal	Cofactor and prosthetic group synthesis
DMQMT	2omhmbl_c + amet_c --> ahcys_c + h_c + q8h2_c	0	999999	SG1583		Yes	Lethal	Cofactor and prosthetic group synthesis
DNMPPA	dhpmp_c + h2o_c --> dhnpt_c + pi_c	0	999999		'No enzyme that specifically catalyzes this phosphatase reaction (in E. coli) has been identified. It is thought that several non-specific phosphatases might catalyze this step' – EcoCyc	Yes	Lethal	Cofactor and prosthetic group synthesis
DNTPPA	ahdt_c + h2o_c --> dhpmp_c + h_c + ppi_c	0	999999	SG1258/SG0458		Yes	Lethal	Cofactor and prosthetic group synthesis
DPCOAK	atp_c + dpcoa_c --> adp_c + coa_c + h_c	0	999999	SG0461		Yes	Lethal	Cofactor and prosthetic group synthesis
DPR	2dhp_c + h_c + nadph_c --> nadp_c + pant_R_c	0	999999	SG0661		Yes	Lethal	Cofactor and prosthetic group synthesis
DXPRI	dxyl5p_c + h_c + nadph_c <==> 2me4p_c + nadp_c	-999999	999999	SG1939		Yes	Lethal	Cofactor and prosthetic group synthesis
DXPS	g3p_c + h_c + pyr_c --> co2_c + dxyl5p_c	0	999999	SG0656		Yes	Lethal	Cofactor and prosthetic group synthesis
DXYLK	atp_c + dxyl_c --> adp_c + dxyl5p_c + h_c	0	999999	SG0611		No	0.983901	Cofactor and prosthetic group synthesis
EGMEACPR	egmeACP_c + nadph_c + h_c --> gmeACP_c + nadp_c	0	999999	SG1513	fabI in iJO1366 (BiGG), E. coli 262 aa (UniProt), BLASTp found “enoyl-[acyl carrier protein] reductase”, 262 aa, SG1513	Yes	Lethal	Cofactor and prosthetic group synthesis
FADRx2	fad_c + h_c + nadph_c --> fadh2_c + nadp_c	0	999999	SG0516, SG0517	FAD reductase	No	No change	Cofactor and prosthetic group synthesis
FCLT	fe2_c + ppp9_c --> 2*h_c + pheme_c	0	999999	SG0694		Yes	Lethal	Cofactor and prosthetic group synthesis
FE3Ri	fadh2_c + 2*fe3_c --> fad_c + 2*fe2_c + 2*h_c	0	999999	SG0117	Fe(III) reduction	No	0.983901	Cofactor and prosthetic group synthesis
FER	4*fe2_c + 4*h_c + o2_c --> 4*fe3_c + 2*h2o_c	0	999999	SG1275	Ferritin	No	0.983901	Cofactor and prosthetic group synthesis
FMNAT	atp_c + fmn_c + h_c --> fad_c + ppi_c	0	999999	SG0413		Yes	Lethal	Cofactor and prosthetic group synthesis
G1SAT	glu1sa_c <==> 5aop_c	-999999	999999	SG0500		Yes	Lethal	Cofactor and prosthetic group synthesis
GACPMEACT	gmeACP_c + malACP_c --> 3kpmACPme_c + co2_c + ACP_c	0	999999		KO lethal	Yes	Lethal	Cofactor and prosthetic group synthesis
GDPDPK	atp_c + gdp_c --> amp_c + h_c + ppgpp_c	0	999999	SG0510/SG2223	Gene relA/spoT	No	No change	Cofactor and prosthetic group synthesis
GDPTPDP	gdptp_c + h2o_c --> h_c + ppi_c + gtp_c	0	999999	SG2223	Gene spoT	No	0.983901	Cofactor and prosthetic group synthesis
GLUCYS	atp_c + cys_L_c + glu_L_c --> adp_c + glucys_c + h_c + pi_c	0	999999	SG0541		Yes	Lethal	Cofactor and prosthetic group synthesis
GLUTRR	glutrna_c + h_c + nadph_c <==> glu1sa_c + nadp_c + trnaglu_c	-999999	999999	SG1877		Yes	Lethal	Cofactor and prosthetic group synthesis
GLUTRS	atp_c + glu_L_c + trnaglu_c --> amp_c + glutrna_c + ppi_c	0	999999	SG1676		Yes	Lethal	Cofactor and prosthetic group synthesis
GRTT	grdp_c + ipdp_c --> frdp_c + ppi_c	0	999999	SG0657		Yes	Lethal	Cofactor and prosthetic group synthesis
GTHOr	gthox_c + h_c + nadph_c --> 2*gthrd_c + nadp_c	0	999999	SG0068		No	0.983901	Cofactor and prosthetic group synthesis
GTHS	atp_c + glucys_c + gly_c --> adp_c + gthrd_c + h_c + pi_c	0	999999	SG2022		Yes	Lethal	Cofactor and prosthetic group synthesis
GTPCI	gtp_c + h2o_c --> ahdt_c + for_c	0	999999	SG0957		Yes	Lethal	Cofactor and prosthetic group synthesis
GTPCII2	gtp_c + 3*h2o_c --> 25drapp_c + for_c + 2*h_c + ppi_c	0	999999	SG1410		Yes	Lethal	Cofactor and prosthetic group synthesis
GTPDPDP	gdptp_c + h2o_c --> h_c + pi_c + ppgpp_c	0	999999	SG2389	Gene gppA	No	0.983901	Cofactor and prosthetic group synthesis
GTPDPK	atp_c + gtp_c --> amp_c + gdptp_c + h_c	0	999999	SG0510	Gene relA	No	0.983901	Cofactor and prosthetic group synthesis
HBZOPT	4hbz_c + octdp_c --> 3ophb_c + ppi_c	0	999999	SG2143		Yes	Lethal	Cofactor and prosthetic group synthesis
HEMEDS	pheme_c + h2o2_c <==> hemeD_c	-999999	999999	SG2101	Gene katE. In Bacillus model, not in E. coli K-12	No	No change	Cofactor and prosthetic group synthesis
HEMEOS	frdp_c + h2o_c + pheme_c <==> hemeO_c + ppi_c	-999999	999999	SG0663		Yes	Lethal	Cofactor and prosthetic group synthesis
HETZK	4mhetz_c + atp_c --> 4mpetz_c + adp_c + h_c	0	999999	SG1739		No	No change	Cofactor and prosthetic group synthesis
HMBS	h2o_c + 4*ppbng_c <==> hmbil_c + 4*nh4_c	-999999	999999	SG2366		Yes	Lethal	Cofactor and prosthetic group synthesis
HPPK2	6hmhpt_c + atp_c --> 6hmhptpp_c + amp_c + h_c	0	999999	SG0489		Yes	Lethal	Cofactor and prosthetic group synthesis
HYPOE	h2o_c + pyam5p_c <==> pi_c + pydam_c	0	0	No evidence	Hypothetical enzyme in E. coli – no gene association, no evidence of presence in Sodalis			Cofactor and prosthetic group synthesis
IPDPS	h_c + h2mb4p_c + nadh_c --> h2o_c + ipdp_c + nad_c	0	999999	SG0417		Yes	Lethal	Cofactor and prosthetic group synthesis
MECDPDH	2mecdp_c + h_c --> h2mb4p_c + h2o_c	0	999999	SG1760		Yes	Lethal	Cofactor and prosthetic group synthesis
MECDPS	2p4c2me_c --> 2mecdp_c + cmp_c	0	999999	SG0527		Yes	Lethal	Cofactor and prosthetic group synthesis
MEPCT	2me4p_c + ctp_c + h_c --> 4c2me_c + ppi_c	0	999999	SG0526		Yes	Lethal	Cofactor and prosthetic group synthesis
MOHMT	3mob_c + h2o_c + mlthf_c <==> 2dhp_c + thf_c	-999999	999999	SG0488		Yes	Lethal	Cofactor and prosthetic group synthesis
NADDP	h2o_c + nad_c --> amp_c + 2*h_c + nmn_c	0	999999	SG1678		No	No change	Cofactor and prosthetic group synthesis
NADDPe	h2o_e + nad_e --> amp_e + 2*h_e + nmn_e	0	999999	SG1678		No	0.983901	Cofactor and prosthetic group synthesis
NADK	atp_c + nad_c --> adp_c + h_c + nadp_c	0	999999	SG1799		Yes	Lethal	Cofactor and prosthetic group synthesis
NADPPPS	h2o_c + nadp_c --> nad_c + pi_c	0	0	No evidence	“No gene as yet associated with this hypothetical enzyme” (Ecocyc). KO has only very marginal effect on growth and no evidence of its presence in Sodalis.			Cofactor and prosthetic group synthesis
NADS1	atp_c + dnad_c + nh4_c --> amp_c + h_c + nad_c + ppi_c	0	999999	SG1866		Yes	Lethal	Cofactor and prosthetic group synthesis
NAMNPP	atp_c + h2o_c + nac_c + prpp_c --> adp_c + nicrnt_c + pi_c + ppi_c	0	999999	SG1016		No	No change	Cofactor and prosthetic group synthesis
NMNAT	atp_c + h_c + nmn_c --> nad_c + ppi_c	0	999999	SG0800		No	No change	Cofactor and prosthetic group synthesis
NMNDA	h2o_c + nmn_c --> nh4_c + nicrnt_c	0	0	No evidence	No gene assignment in iJO1366			Cofactor and prosthetic group synthesis
NMNN	h2o_c + nmn_c --> h_c + ncam_c + r5p_c	0	0	No evidence	“No gene associated with this enzyme yet.” (Ecocyc). No evidence confirming its presence in Sodalis, KO has no effect on growth.			Cofactor and prosthetic group synthesis
NNAT	atp_c + h_c + nicrnt_c --> dnad_c + ppi_c	0	999999	SG0800		Yes	Lethal	Cofactor and prosthetic group synthesis
NNDPR	2*h_c + prpp_c + quln_c --> co2_c + nicrnt_c + ppi_c	0	999999	SG0464		Yes	Lethal	Cofactor and prosthetic group synthesis
OCTDPS	frdp_c + 5*ipdp_c --> octdp_c + 5*ppi_c	0	999999	SG0362		Yes	Lethal	Cofactor and prosthetic group synthesis
OHPBAT	glu_L_c + ohpb_c <==> akg_c + phthr_c	-999999	999999	SG0990		No	No change	Cofactor and prosthetic group synthesis
OHPHM	2ohph_c + amet_c --> 2omph_c + ahcys_c + h_c	0	999999	SG1583		Yes	Lethal	Cofactor and prosthetic group synthesis
OMBZLM	2ombzl_c + amet_c --> 2ommbl_c + ahcys_c + h_c	0	999999	SG0109		Yes	Lethal	Cofactor and prosthetic group synthesis
OMMBLHX	2ommbl_c + 0.5*o2_c --> 2omhmbl_c	0	999999	SG0812		Yes	Lethal	Cofactor and prosthetic group synthesis
OMPHHX	2omph_c + 0.5*o2_c --> 2ombzl_c	0	999999	SG2004		Yes	Lethal	Cofactor and prosthetic group synthesis
OPHBDC	3ophb_c + h_c --> 2oph_c + co2_c	0	999999	SG0116/SG1612		Yes	Lethal	Cofactor and prosthetic group synthesis
OPHHX	2oph_c + 0.5*o2_c --> 2ohph_c	0	999999	SG0111		Yes	Lethal	Cofactor and prosthetic group synthesis
PANTS	ala_B_c + atp_c + pant_R_c --> amp_c + h_c + pnto_R_c + ppi_c	0	999999	SG0487		Yes	Lethal	Cofactor and prosthetic group synthesis
PDX5PO	o2_c + pdx5p_c --> h2o2_c + pydx5p_c	0	999999	SG1447		No	0.983901	Cofactor and prosthetic group synthesis
PDX5PS	dxyl5p_c + nad_c + phthr_c --> co2_c + h_c + 2*h2o_c + nadh_c + pdx5p_c + pi_c	0	999999	SG1784, SG0425		Yes	Lethal	Cofactor and prosthetic group synthesis
PDXPP	h2o_c + pdx5p_c --> pi_c + pydxn_c	0	999999	SG2335	In E. coli K-12 model but no gene assiociation, other E. coli models use ybhA. BLASTp E. coli YbhA against Sodalis	No	0.983901	Cofactor and prosthetic group synthesis
PERD	4per_c + nad_c --> h_c + nadh_c + ohpb_c	0	999999	SG1621		No	0.983901	Cofactor and prosthetic group synthesis
PMACPMEH	pmACPme_c + h2o_c --> pmACP_c + meoh_c	0	999999	SG2324	Gene bioH	Yes	Lethal	Cofactor and prosthetic group synthesis
PMACPMEO	epmACPme_c + nadph_c + h_c --> pmACPme_c + nadp_c	0	999999	SG1513	Gene fabI	Yes	Lethal	Cofactor and prosthetic group synthesis
PMACPPMT	pmACP_c + ala_L_c + h_c --> 8aonn_c + ACP_c + co2_c	0	999999	SG0904	Gene bioF	Yes	Lethal	Cofactor and prosthetic group synthesis
PMDPHT	5aprbu_c + h2o_c --> 4r5au_c + pi_c	0	999999		In E. coli K-12 models but no gene associated, possibly YbjI but not match against Sodalis using BLASTp. KO lethal.	Yes	Lethal	Cofactor and prosthetic group synthesis
PNTK	atp_c + pnto_R_c --> 4ppan_c + adp_c + h_c	0	999999	SG0126		Yes	Lethal	Cofactor and prosthetic group synthesis
PPBNGS	2*5aop_c <==> h_c + 2*h2o_c + ppbng_c	-999999	999999	SG1529		Yes	Lethal	Cofactor and prosthetic group synthesis
PPCDC	4ppcys_c + h_c --> co2_c + pan4p_c	0	999999	SG2209		Yes	Lethal	Cofactor and prosthetic group synthesis
PPGPPDP	h2o_c + ppgpp_c --> gdp_c + ppi_c	0	999999	SG2223	Gene spoT	No	0.983901	Cofactor and prosthetic group synthesis
PPNCL2	4ppan_c + ctp_c + cys_L_c --> 4ppcys_c + cmp_c + h_c + ppi_c	0	999999	SG2209		Yes	Lethal	Cofactor and prosthetic group synthesis
PPPGO	1.5*o2_c + pppg9_c --> 3*h2o_c + ppp9_c	0	999999	SG0121		Yes	Lethal	Cofactor and prosthetic group synthesis
PTPATi	atp_c + h_c + pan4p_c --> dpcoa_c + ppi_c	0	999999	SG2205		Yes	Lethal	Cofactor and prosthetic group synthesis
PYAM5PO	h2o_c + o2_c + pyam5p_c --> h2o2_c + nh4_c + pydx5p_c	0	999999	SG1447		No	No change	Cofactor and prosthetic group synthesis
PYDXPP	h2o_c + pydx5p_c --> pi_c + pydx_c	0	999999			No	0.983901	Cofactor and prosthetic group synthesis
QULNS	dhap_c + iasp_c --> h_c + 2*h2o_c + pi_c + quln_c	0	999999	SG0889		Yes	Lethal	Cofactor and prosthetic group synthesis
RBFK	atp_c + ribflv_c --> adp_c + fmn_c + h_c	0	999999	SG0413		Yes	Lethal	Cofactor and prosthetic group synthesis
RBFSa	4r5au_c + db4p_c --> dmlz_c + 2*h2o_c + pi_c	0	999999	SG1439		Yes	Lethal	Cofactor and prosthetic group synthesis
RBFSb	2*dmlz_c --> 4r5au_c + ribflv_c	0	999999	SG1439		Yes	Lethal	Cofactor and prosthetic group synthesis
SHCHD2	dscl_c + nad_c <==> h_c + nadh_c + scl_c	-999999	999999	SG0520		Yes	Lethal	Cofactor and prosthetic group synthesis
SHCHF	fe2_c + scl_c <==> 3*h_c + sheme_c	-999999	999999	SG0520		Yes	Lethal	Cofactor and prosthetic group synthesis
TMKr	atp_c + thm_c <==> adp_c + h_c + thmmp_c	-999999	999999	SG1071		No	0.983901	Cofactor and prosthetic group synthesis
TMPK	atp_c + thmmp_c --> adp_c + thmpp_c	0	999999	SG0654		No	0.983901	Cofactor and prosthetic group synthesis
UDCPDPS	frdp_c + 8*ipdp_c --> 8*ppi_c + udcpdp_c	0	999999	SG1938		No	0.983901	Cofactor and prosthetic group synthesis
UPP3MT	2*amet_c + uppg3_c <==> 2*ahcys_c + dscl_c + h_c	-999999	999999	SG2368/SG0520		Yes	Lethal	Cofactor and prosthetic group synthesis
UPP3S	hmbil_c <==> h2o_c + uppg3_c	-999999	999999	SG2367		Yes	Lethal	Cofactor and prosthetic group synthesis
UPPDC1	4*h_c + uppg3_c --> 4*co2_c + cpppg3_c	0	999999	SG0138		Yes	Lethal	Cofactor and prosthetic group synthesis
OPHHXy	2oph_c + h_c + nadph_c + o2_c --> 2ohph_c + h2o_c + nadp_c	0	999999	SG2003	2-Octaprenylphenol hydroxylase (NADPH)			Cofactor and prosthetic group synthesis
ADSK	aps_c + atp_c --> adp_c + h_c + paps_c	0	999999	SG0523		Yes	Lethal	Cysteine metabolism
BPNT	h2o_c + pap_c --> amp_c + pi_c	0	999999	SG0350		Yes	Lethal	Cysteine metabolism
CYSDS	cys_L_c + h2o_c --> h2s_c + nh4_c + pyr_c	0	999999	SG0280	Cysteine desulfhydrase	No	No change	Cysteine metabolism
CYSS	acser_c + h2s_c <==> ac_c + cys_L_c + h_c	-999999	999999	SG1700, SG1705		Yes	Lethal	Cysteine metabolism
PAPSR	paps_c + trdrd_c --> 2*h_c + pap_c + so3_c + trdox_c	0	999999	SG2387, SG0518		No	0.983901	Cysteine metabolism
PAPSR2	paps_c + grxrd_c --> 2*h_c + pap_c + so3_c + grxox_c	0	999999	SG2387, SG0518	Phosphoadenylyl-sulfate reductase (glutaredoxin)	Yes	Lethal	Cysteine metabolism
SADT2	atp_c + gtp_c + h2o_c + so4_c --> aps_c + gdp_c + pi_c + ppi_c	0	999999	SG0522		Yes	Lethal	Cysteine metabolism
SERAT	accoa_c + ser_L_c <==> acser_c + coa_c	-999999	999999	SG2183		Yes	Lethal	Cysteine metabolism
SULR	5*h_c + 3*nadph_c + so3_c --> 3*h2o_c + h2s_c + 3*nadp_c	0	999999	SG0516, SG0517		Yes	Lethal	Cysteine metabolism
CYSSADS	3sala_c + 2*h_c --> ala_L_c + so2_c	0	999999	SG1957	L-cysteine sulfinic acid desulfurase			Cysteine metabolism
FTHFD	10fthf_c + h2o_c --> for_c + h_c + thf_c	0	999999	SG1364		No	0.977492	Folate metabolism
GCALDD	gcald_c + h2o_c + nad_c <==> glyclt_c + 2*h_c + nadh_c	-999999	999999	SG1372		Yes	Lethal	Folate metabolism
GLYCL	gly_c + nad_c + thf_c --> co2_c + mlthf_c + nadh_c + nh4_c	0	999999	SG0469, SG2000, SG2002, SG2001		No	0.983901	Folate metabolism
MTHFC	h2o_c + methf_c <==> 10fthf_c	-999999	999999	SG0706		Yes	Lethal	Folate metabolism
MTHFD	mlthf_c + nadp_c <==> h_c + methf_c + nadph_c	-999999	999999	SG0706		Yes	Lethal	Folate metabolism
MTHFR2	h_c + mlthf_c + nadh_c <==> 5mthf_c + nad_c	-999999	999999	SG2162		Yes	Lethal	Folate metabolism
GLNS	atp_c + glu_L_c + nh4_c --> adp_c + gln_L_c + h_c + pi_c	0	999999	SG2230		Yes	Lethal	Glutamate metabolism
GLUDy	glu_L_c + h2o_c + nadp_c <==> akg_c + h_c + nadph_c + nh4_c	-999999	999999	SG0175		No	0.946283	Glutamate metabolism
GLUN	gln_L_c + h2o_c --> glu_L_c + nh4_c	0	999999	SG1329		No	0.983901	Glutamate metabolism
GHMT2	ser_L_c + thf_c <==> gly_c + h2o_c + mlthf_c	-999999	999999	SG1775		No	0.952427	Glycine and serine metabolism
PGCD	3pg_c + nad_c <==> 3php_c + h_c + nadh_c	-999999	999999	SG2009		No	0.933842	Glycine and serine metabolism
PSERT	3php_c + glu_L_c <==> akg_c + pser_L_c	-999999	999999	SG0990		No	0.933842	Glycine and serine metabolism
PSP_L	h2o_c + pser_L_c --> pi_c + ser_L_c	0	999999	SG0398		No	0.933842	Glycine and serine metabolism
SERD_L	ser_L_c --> nh4_c + pyr_c	0	999999	SG1328		No	0.983901	Glycine and serine metabolism
ENO	2pg_c <==> h2o_c + pep_c	-999999	999999	SG0513		No	0.890372	Glycolysis, gluconeogenesis
FBA	fdp_c <==> dhap_c + g3p_c	-999999	999999	SG2014		No	0.983901	Glycolysis, gluconeogenesis
FBP	fdp_c + h2o_c --> f6p_c + pi_c	0	999999	SG0356		No	0.983901	Glycolysis, gluconeogenesis
GAPD	g3p_c + nad_c + pi_c <==> 13dpg_c + h_c + nadh_c	-999999	999999	SG1347		No	0.761214	Glycolysis, gluconeogenesis
PDH	coa_c + nad_c + pyr_c --> accoa_c + co2_c + nadh_c	0	999999	SG0467, SG0469, SG0468		No	0.943358	Glycolysis, gluconeogenesis
PFK	atp_c + f6p_c --> adp_c + fdp_c + h_c	0	999999	SG2178		No	No change	Glycolysis, gluconeogenesis
PGI	g6p_c <==> f6p_c	-999999	999999	SG2146		Yes	Lethal	Glycolysis, gluconeogenesis
PGK	3pg_c + atp_c <==> 13dpg_c + adp_c	-999999	999999	SG2015		No	0.761214	Glycolysis, gluconeogenesis
PGM	2pg_c <==> 3pg_c	-999999	999999	SG0894		No	0.890372	Glycolysis, gluconeogenesis
PPS	atp_c + h2o_c + pyr_c --> amp_c + 2*h_c + pep_c + pi_c	0	999999	SG1429		No	No change	Glycolysis, gluconeogenesis
PYK	adp_c + h_c + pep_c <==> atp_c + pyr_c	-999999	999999	SG1268/SG1438		No	0.977354	Glycolysis, gluconeogenesis
TPI	dhap_c <==> g3p_c	-999999	999999	SG2176		No	0.8883	Glycolysis, gluconeogenesis
TRSAR	2h3oppan_c + h_c + nadh_c --> glyc_R_c + nad_c	-999999	999999	SG0507		No	0.983901	Glyoxylate metabolism
ATPPRT	atp_c + prpp_c <==> ppi_c + prbatp_c	-999999	999999	SG1130		Yes	Lethal	Histidine metabolism
HISTD	h2o_c + histd_c + 2*nad_c --> 3*h_c + his_L_c + 2*nadh_c	0	999999	SG1129		Yes	Lethal	Histidine metabolism
HISTP	h2o_c + hisp_c --> histd_c + pi_c	0	999999	SG1127		Yes	Lethal	Histidine metabolism
HSTPT	glu_L_c + imacp_c <==> akg_c + hisp_c	-999999	999999	SG1128		Yes	Lethal	Histidine metabolism
IG3PS	gln_L_c + prlp_c --> aicar_c + eig3p_c + glu_L_c + h_c	0	999999	SG1126, SG1124		Yes	Lethal	Histidine metabolism
IGPDH	eig3p_c --> h2o_c + imacp_c	0	999999	SG1127		Yes	Lethal	Histidine metabolism
PRAMPC	h2o_c + prbamp_c --> prfp_c	0	999999	SG1123		Yes	Lethal	Histidine metabolism
PRATPP	h2o_c + prbatp_c --> h_c + ppi_c + prbamp_c	0	999999	SG1123		Yes	Lethal	Histidine metabolism
PRMICIi	prfp_c --> prlp_c	0	999999	SG1125		Yes	Lethal	Histidine metabolism
PRPPS	atp_c + r5p_c <==> amp_c + h_c + prpp_c	-999999	999999	SG1880		Yes	Lethal	Histidine metabolism
MOBDabcpp	atp_c + h2o_c + mobd_p --> adp_c + h_c + mobd_c + pi_c	0	999999	(SG1706, SG1708, SG2177, SG1707)/(SG1708, SG1706, SG1707, SG1709)	Molybdate transport via ABC (periplasm)			Inorganic ion transport and metabolism
SULabcpp	atp_c + h2o_c + so4_p --> adp_c + h_c + pi_c + so4_c	0	999999	(SG1706, SG1708, SG2177, SG1707)/(SG1708, SG1706, SG1707, SG1709)	Sulfate transport via ABC system (periplasm)			Inorganic ion transport and metabolism
COBALT2tpp	cobalt2_p --> cobalt2_c	0	999999	SG2341	Cobalt transport in via permease (no H+)			Inorganic ion transport and metabolism
LIPAHT2ex	colipa_e + h_e + hdca_e --> h2o_e + hacolipa_e	0	999999	SG1577	Core oligosaccharide lipid A:hexadecanoate transferase			Lipopolysaccharide biosynthesis/recycling
LIPAHTex	h_e + hdca_e + lipa_e --> h2o_e + halipa_e	0	999999	SG1577	Lipid A:hexadecanoate			Lipopolysaccharide biosynthesis/recycling
UDPKAAT	glu_L_c + udpLa4o_c <==> akg_c + udpLa4n_c	-999999	999999	SG1845	UDP-4’’-ketopentose:UDP-4-amino-4-deoxy-L-arabinose aminotransferase			Lipopolysaccharide biosynthesis/recycling
ACCOACr	accoa_c + atp_c + hco3_c <==> adp_c + h_c + malcoa_c + pi_c	-999999	999999	SG1927, SG0153, SG0152, SG1617		Yes	Lethal	Membrane lipid metabolism
ACOATA	ACP_c + accoa_c <==> acACP_c + coa_c	-999999	999999	SG1058, SG1061		No	0.983901	Membrane lipid metabolism
C120SN	actACP_c + 14*h_c + 4*malACP_c + 10*nadph_c --> 4*ACP_c + 4*co2_c + ddcaACP_c + 5*h2o_c + 10*nadp_c	0	999999	SG1061, SG1060, (SG1026/SG1932), SG1513, SG1623, SG1062		Yes	Lethal	Membrane lipid metabolism
C140SN	actACP_c + 17*h_c + 5*malACP_c + 12*nadph_c --> 5*ACP_c + 5*co2_c + 6*h2o_c + myrsACP_c + 12*nadp_c	0	999999	SG1061, SG1060, (SG1026/SG1932), SG1513, SG1623, SG1062		Yes	Lethal	Membrane lipid metabolism
C141SN	actACP_c + 16*h_c + 5*malACP_c + 11*nadph_c --> 5*ACP_c + 5*co2_c + 6*h2o_c + 11*nadp_c + tdeACP_c	0	999999	SG1061, SG1060, (SG1026/SG1932), SG1513, SG1623, SG1062		Yes	Lethal	Membrane lipid metabolism
C160SN	actACP_c + 20*h_c + 6*malACP_c + 14*nadph_c --> 6*ACP_c + 6*co2_c + 7*h2o_c + 14*nadp_c + palmACP_c	0	999999	SG1061, SG1060, (SG1026/SG1932), SG1513, SG1623, SG1062		Yes	Lethal	Membrane lipid metabolism
C161SN	actACP_c + 19*h_c + 6*malACP_c + 13*nadph_c --> 6*ACP_c + 6*co2_c + 7*h2o_c + hdeACP_c + 13*nadp_c	0	999999	SG1061, SG1060, (SG1026/SG1932), SG1513, SG1623, SG1062		Yes	Lethal	Membrane lipid metabolism
C181SN	actACP_c + 22*h_c + 7*malACP_c + 15*nadph_c --> 7*ACP_c + 7*co2_c + 8*h2o_c + 15*nadp_c + octeACP_c	0	999999	SG1061, SG1060, (SG1026/SG1932), SG1513, SG1623, SG1062		Yes	Lethal	Membrane lipid metabolism
CLPNS_EC	0.04*pg_EC_c <==> 0.02*clpn_EC_c + glyc_c	-999999	999999	SG1378		Yes	Lethal	Membrane lipid metabolism
DASYN_EC	ctp_c + h_c + 0.02*pa_EC_c --> 0.02*cdpdag_EC_c + ppi_c	0	999999	SG1937		Yes	Lethal	Membrane lipid metabolism
KAS14	acACP_c + h_c + malACP_c --> ACP_c + actACP_c + co2_c	0	999999	SG1623/SG1062		No	No change	Membrane lipid metabolism
KAS15	accoa_c + h_c + malACP_c --> actACP_c + co2_c + coa_c	0	999999	SG1058		No	0.983901	Membrane lipid metabolism
KAS16	ddcaACP_c + 2*h_c + malACP_c + nadph_c --> 3hmrsACP_c + ACP_c + co2_c + nadp_c	0	999999	SG1623/SG1062		Yes	Lethal	Membrane lipid metabolism
MACPD	h_c + malACP_c --> acACP_c + co2_c	0	999999	SG1623		No	No change	Membrane lipid metabolism
MALACPACT	malACPme_c + malACP_c --> 3kgACPme_c + co2_c + ACP_c	0	999999	SG1623	KO lethal	Yes	Lethal	Membrane lipid metabolism
MALCOAMT	amet_c + malACP_c --> ahcys_c + malACPme_c	0	999999	SG0905	KO lethal	Yes	Lethal	Membrane lipid metabolism
MCOATA	ACP_c + malcoa_c <==> coa_c + malACP_c	-999999	999999	SG1061, SG1059		Yes	Lethal	Membrane lipid metabolism
PASYN_EC	glyc3p_c + 0.14*hdeACP_c + 0.04*myrsACP_c + octeACP_c + 0.72*palmACP_c + 0.1*tdeACP_c --> 2*ACP_c + 0.02*pa_EC_c	0	999999	SG0276, SG2142		Yes	Lethal	Membrane lipid metabolism
PGPP_EC	h2o_c + 0.02*pgp_EC_c <==> 0.02*pg_EC_c + pi_c	-999999	999999	SG0655		Yes	Lethal	Membrane lipid metabolism
PGSA_EC	0.02*cdpdag_EC_c + glyc3p_c <==> cmp_c + h_c + 0.02*pgp_EC_c	-999999	999999	SG1172		Yes	Lethal	Membrane lipid metabolism
PSD_EC	h_c + 0.02*ps_EC_c --> co2_c + 0.02*pe_EC_c	0	999999	SG0312		Yes	Lethal	Membrane lipid metabolism
PSSA_EC	0.02*cdpdag_EC_c + ser_L_c <==> cmp_c + h_c + 0.02*ps_EC_c	-999999	999999	SG1911		Yes	Lethal	Membrane lipid metabolism
AHC	ahcys_c + h2o_c <==> adn_c + hcys_L_c	0	0	No evidence	No evidence of existance, reaction performed by AHCYSNS and RHCCE			Methionine metabolism
AHCYSNS	ahcys_c + h2o_c --> ade_c + rhcys_c	0	999999	SG0503		Yes	Lethal	Methionine metabolism
CYSTL	cyst_L_c + h2o_c --> hcys_L_c + nh4_c + pyr_c	0	999999	SG0280		Yes	Lethal	Methionine metabolism
DHPTDCs	dhptd_c --> h2o_c + hmfurn_c	0	999999		Spontaneous	No	No change	Methionine metabolism
HSST	hom_L_c + succoa_c --> coa_c + suchms_c	0	999999	SG2152		Yes	Lethal	Methionine metabolism
METAT	atp_c + h2o_c + met_L_c --> amet_c + pi_c + ppi_c	0	999999	SG2019		Yes	Lethal	Methionine metabolism
METS	5mthf_c + hcys_L_c --> met_L_c + thf_c	0	999999	SG0092		Yes	Lethal	Methionine metabolism
RHCCE	rhcys_c --> hcys_L_c + dhptd_c	0	999999	SG0542		Yes	Lethal	Methionine metabolism
SHSL1	cys_L_c + suchms_c --> cyst_L_c + h_c + succ_c	0	999999	SG2163		Yes	Lethal	Methionine metabolism
GLYOX	h2o_c + lgt_S_c --> gthrd_c + h_c + lac_D_c	0	999999	SG0589		No	No change	Methylglyoxal metabolism
MGSA	dhap_c <==> mthgxl_c + pi_c	-999999	999999	SG1032		No	No change	Methylglyoxal metabolism
ANHMK	anhm_c + atp_c + h2o_c --> acmum6p_c + adp_c + h_c	0	999999	SG1445	1,6-anhydrous-N-acetylmuramate kinase			Murein recycling
UM3PL	LalaDgluMdap_c + atp_c + uamr_c --> adp_c + h_c + pi_c + ugmd_c	0	999999	SG0357	UDP-N-acetylmuramate:L-alanyl-gamma-D-glutamyl-meso-diaminopimelate ligase			Murein recycling
UM4PL	LalaDgluMdapDala_c + atp_c + uamr_c --> adp_c + h_c + pi_c + um4p_c	0	999999	SG0357	UDP-N-acetylmuramate:L-alanyl-gamma-D-glutamyl-meso-diaminopimelate-D-alanine ligase			Murein recycling
ADK1	amp_c + atp_c <==> 2*adp_c	-999999	999999	SG0693		No	No change	Nucleotide salvage pathway
ADK3	amp_c + gtp_c <==> adp_c + gdp_c	0	999999	SG0693		No	0.983901	Nucleotide salvage pathway
ADK4	amp_c + itp_c <==> adp_c + idp_c	-999999	999999	SG0693		No	No change	Nucleotide salvage pathway
ADNCYC	atp_c --> camp_c + ppi_c	0	999999	SG2347		No	No change	Nucleotide salvage pathway
ADNK1	adn_c + atp_c --> adp_c + amp_c + h_c	0	999999	SG0693				Nucleotide salvage pathway
ADPT	ade_c + prpp_c --> amp_c + ppi_c	0	999999	SG0688		Yes	Lethal	Nucleotide salvage pathway
AP4AH	ap4a_c + h2o_c --> 2*adp_c + 2*h_c	0	999999	SG0422		No	No change	Nucleotide salvage pathway
AP5AH	ap5a_c + h2o_c --> adp_c + atp_c + 2*h_c	0	999999	SG0422		No	No change	Nucleotide salvage pathway
CMPN	cmp_c + h2o_c --> csn_c + r5p_c	0	0	No evidence	No E. coli gene assignment, nucleotide salvage pathway, KO has no effect			Nucleotide salvage pathway
CYTD	cytd_c + h_c + h2o_c --> nh4_c + uri_c	0	999999	SG0968		No	0.983901	Nucleotide salvage pathway
CYTDK2	cytd_c + gtp_c --> cmp_c + gdp_c + h_c	0	999999	SG0973		No	No change	Nucleotide salvage pathway
CYTK1	atp_c + cmp_c <==> adp_c + cdp_c	-999999	999999	SG0992		Yes	Lethal	Nucleotide salvage pathway
CYTK2	atp_c + dcmp_c <==> adp_c + dcdp_c	-999999	999999	SG0992		No	0.983901	Nucleotide salvage pathway
DADK	atp_c + damp_c <==> adp_c + dadp_c	-999999	999999	SG0693		No	0.983901	Nucleotide salvage pathway
DCTPD	dctp_c + h_c + h2o_c --> dutp_c + nh4_c	0	999999	SG0974		No	0.983901	Nucleotide salvage pathway
DCYTD	dcyt_c + h_c + h2o_c --> duri_c + nh4_c	0	999999	SG0968		No	0.983901	Nucleotide salvage pathway
DGK1	atp_c + dgmp_c <==> adp_c + dgdp_c	-999999	999999	SG2221		No	0.983901	Nucleotide salvage pathway
DTMPK	atp_c + dtmp_c --> adp_c + dtdp_c	0	999999	SG1065		No	0.983901	Nucleotide salvage pathway
DURIK1	atp_c + duri_c --> adp_c + dump_c + h_c	0	999999	SG1371		No	0.983901	Nucleotide salvage pathway
DURIPP	duri_c + pi_c <==> 2dr1p_c + ura_c	-999999	999999	SG0395		No	0.983901	Nucleotide salvage pathway
DUTPDP	dutp_c + h2o_c --> dump_c + h_c + ppi_c	0	999999	SG2210		No	0.983901	Nucleotide salvage pathway
GK1	atp_c + gmp_c <==> adp_c + gdp_c	-999999	999999	SG2221		Yes	Lethal	Nucleotide salvage pathway
GP4GH	gp4g_c + h2o_c --> 2*gdp_c + 2*h_c	0	999999	SG0422		No	No change	Nucleotide salvage pathway
GUAD	gua_c + h_c + h2o_c --> nh4_c + xan_c	0	999999	SG1471		No	No change	Nucleotide salvage pathway
GUAPRT	gua_c + prpp_c --> gmp_c + ppi_c	0	999999	SG0482/SG0598		No	0.983901	Nucleotide salvage pathway
HXPRT	hxan_c + prpp_c --> imp_c + ppi_c	0	999999	SG0482/SG0598		No	0.983901	Nucleotide salvage pathway
NDPK1	atp_c + gdp_c --> adp_c + gtp_c	0	999999	SG1764		Yes	Lethal	Nucleotide salvage pathway
NDPK2	atp_c + udp_c --> adp_c + utp_c	0	999999	SG1764		Yes	Lethal	Nucleotide salvage pathway
NDPK3	atp_c + cdp_c --> adp_c + ctp_c	0	999999	SG1764		No	0.978558	Nucleotide salvage pathway
NDPK4	atp_c + dtdp_c --> adp_c + dttp_c	0	999999	SG1764		No	0.983901	Nucleotide salvage pathway
NDPK5	atp_c + dgdp_c --> adp_c + dgtp_c	0	999999	SG1764		Yes	Lethal	Nucleotide salvage pathway
NDPK6	atp_c + dudp_c --> adp_c + dutp_c	0	999999	SG1764		No	0.983901	Nucleotide salvage pathway
NDPK7	atp_c + dcdp_c --> adp_c + dctp_c	0	999999	SG1764		Yes	Lethal	Nucleotide salvage pathway
NDPK8	atp_c + dadp_c --> adp_c + datp_c	0	999999	SG1764		Yes	Lethal	Nucleotide salvage pathway
NTD1	dump_c + h2o_c --> duri_c + pi_c	0	999999	SG1603		No	0.983901	Nucleotide salvage pathway
NTD10	h2o_c + xmp_c --> pi_c + xtsn_c	0	999999	SG0528		No	0.983901	Nucleotide salvage pathway
NTD11	h2o_c + imp_c --> ins_c + pi_c	0	999999	SG0528		No	No change	Nucleotide salvage pathway
NTD2	h2o_c + ump_c --> pi_c + uri_c	0	999999	SG0528		No	0.983901	Nucleotide salvage pathway
NTD3	dcmp_c + h2o_c --> dcyt_c + pi_c	0	999999	SG1603		No	0.983901	Nucleotide salvage pathway
NTD4	cmp_c + h2o_c --> cytd_c + pi_c	0	999999	SG0528		No	0.983901	Nucleotide salvage pathway
NTD5	dtmp_c + h2o_c --> pi_c + thymd_c	0	999999	SG1603		No	0.983901	Nucleotide salvage pathway
NTD6	damp_c + h2o_c --> dad_2_c + pi_c	0	999999	SG1603		No	0.983901	Nucleotide salvage pathway
NTD7	amp_c + h2o_c --> adn_c + pi_c	0	999999	SG0528		No	No change	Nucleotide salvage pathway
NTD8	dgmp_c + h2o_c --> dgsn_c + pi_c	0	999999	SG1603		No	0.983901	Nucleotide salvage pathway
NTD9	gmp_c + h2o_c --> gsn_c + pi_c	0	999999	SG0528		No	0.983901	Nucleotide salvage pathway
NTPP1	dgtp_c + h2o_c --> dgmp_c + h_c + ppi_c	0	999999	SG0511/SG0458		No	0.983901	Nucleotide salvage pathway
NTPP10	ditp_c + h2o_c --> dimp_c + h_c + ppi_c	0	999999	SG2031	Nucleoside triphosphate pyrophosphorylase(ditp)			Nucleotide salvage pathway
NTPP11	h2o_c + xtp_c --> h_c + ppi_c + xmp_c	0	999999	SG2031	Nucleoside triphosphate pyrophosphorylase (xtp)			Nucleotide salvage pathway
NTPP2	gtp_c + h2o_c --> gmp_c + h_c + ppi_c	0	999999	SG0511/SG0458		No	0.983901	Nucleotide salvage pathway
NTPP3	dctp_c + h2o_c --> dcmp_c + h_c + ppi_c	0	999999	SG0511		No	0.983901	Nucleotide salvage pathway
NTPP4	ctp_c + h2o_c --> cmp_c + h_c + ppi_c	0	999999	SG0511		No	0.983901	Nucleotide salvage pathway
NTPP5	datp_c + h2o_c --> damp_c + h_c + ppi_c	0	999999	SG1258, SG0511		No	0.983901	Nucleotide salvage pathway
NTPP6	atp_c + h2o_c --> amp_c + h_c + ppi_c	0	999999	SG0511		No	No change	Nucleotide salvage pathway
NTPP7	dttp_c + h2o_c --> dtmp_c + h_c + ppi_c	0	999999	SG0511		No	0.983901	Nucleotide salvage pathway
NTPP8	h2o_c + utp_c --> h_c + ppi_c + ump_c	0	999999	SG0511		No	0.983901	Nucleotide salvage pathway
NTPP9	h2o_c + itp_c --> h_c + imp_c + ppi_c	0	999999	SG2031	Nucleoside triphosphate pyrophosphorylase(itp)			Nucleotide salvage pathway
NTPTP1	dgtp_c + h2o_c --> dgsn_c + pppi_c	0	999999	SG0504		No	0.983901	Nucleotide salvage pathway
NTPTP2	gtp_c + h2o_c --> gsn_c + pppi_c	0	999999	SG0504		No	0.983901	Nucleotide salvage pathway
PYNP2r	pi_c + uri_c <==> r1p_c + ura_c	-999999	999999	SG0107		No	0.983901	Nucleotide salvage pathway
RNDR1	adp_c + trdrd_c <==> dadp_c + h2o_c + trdox_c	-999999	999999	SG1584/SG1585/SG2387		Yes	Lethal	Nucleotide salvage pathway
RNDR2	gdp_c + trdrd_c --> dgdp_c + h2o_c + trdox_c	0	999999	SG1584/SG1585/SG2387		Yes	Lethal	Nucleotide salvage pathway
RNDR3	cdp_c + trdrd_c --> dcdp_c + h2o_c + trdox_c	0	999999	SG1584/SG1585/SG2387		Yes	Lethal	Nucleotide salvage pathway
RNDR4	trdrd_c + udp_c --> dudp_c + h2o_c + trdox_c	0	999999	SG1584/SG1585/SG2387		No	No change	Nucleotide salvage pathway
TMDK1	atp_c + thymd_c --> adp_c + dtmp_c + h_c	0	999999	SG1371		No	0.983901	Nucleotide salvage pathway
TMDPP	pi_c + thymd_c <==> 2dr1p_c + thym_c	-999999	999999	SG0395		No	0.983901	Nucleotide salvage pathway
TMDS	dump_c + mlthf_c --> dhf_c + dtmp_c	0	999999	SG1977		No	0.983901	Nucleotide salvage pathway
UMPK	atp_c + ump_c <==> adp_c + udp_c	-999999	999999	SG0992/SG1941		Yes	Lethal	Nucleotide salvage pathway
UPPRT	prpp_c + ura_c --> ppi_c + ump_c	0	999999	SG1731		No	0.983901	Nucleotide salvage pathway
URIDK2r	atp_c + dump_c <==> adp_c + dudp_c	-999999	999999	SG1941		No	0.983901	Nucleotide salvage pathway
URIK2	gtp_c + uri_c --> gdp_c + h_c + ump_c	0	999999	SG0973		No	No change	Nucleotide salvage pathway
ATPS4r	adp_c + pi_c + 4*h_e <==> atp_c + 3*h_c + h2o_c	-999999	999999	SG2407-SG2415		No	0.348983	Oxidative phosphorylation
CYTBD	2*h_c + 0.5*o2_c + q8h2_c --> h2o_c + q8_c + 2*h_e	0	999999	SG0880, SG0881		No	No change	Oxidative phosphorylation
CYTBO3	2.5*h_c + 0.5*o2_c + q8h2_c --> h2o_c + q8_c + 2.5*h_e	0	999999	SG0664, SG0665, SG0666, SG0667		No	0.924153	Oxidative phosphorylation
G3PD5	glyc3p_c + q8_c <==> dhap_c + q8h2_c	-999999	999999	SG2329		No	0.982206	Oxidative phosphorylation
NADH10	h_c + mqn8_c + nadh_c --> mql8_c + nad_c	0	999999	SG1073		No	No change	Oxidative phosphorylation
NADH5	h_c + nadh_c + q8_c --> nad_c + q8h2_c	0	999999	SG1073		No	No change	Oxidative phosphorylation
NADH6	4.5*h_c + nadh_c + q8_c --> nad_c + q8h2_c + 3.5*h_e	0	999999	SG1589-SG1601		No	0.631231	Oxidative phosphorylation
NADH7	3*h_c + mqn8_c + nadh_c --> mql8_c + nad_c + 2*h_e	0	999999	SG1589-SG1601		No	No change	Oxidative phosphorylation
NADH8	2dmmq8_c + 3.8*h_c + nadh_c --> 2dmmql8_c + nad_c + 2.8*h_e	0	999999	SG1589-SG1601		No	No change	Oxidative phosphorylation
NADH9	2dmmq8_c + h_c + nadh_c --> 2dmmql8_c + nad_c	0	999999	SG1073		No	No change	Oxidative phosphorylation
NADTRHD	nad_c + nadph_c <==> nadh_c + nadp_c	-999999	999999	(SG1488, SG1487)/SG2157		No	0.983901	Oxidative phosphorylation
PPK2r	atp_c + ppi_c <==> adp_c + pppi_c	-999999	999999	SG1736	Gene ppk	No	No change	Oxidative phosphorylation
PPKr	atp_c + pi_c <==> adp_c + ppi_c	-999999	999999	SG1736	Gene ppk	No	0.950974	Oxidative phosphorylation
SUCD4	fadh2_c + q8_c <==> fad_c + q8h2_c	-999999	999999	SG0873, SG0872, SG0874, SG0875				Oxidative phosphorylation
THD2	nadh_c + nadp_c + 2*h_e --> 2*h_c + nad_c + nadph_c	0	999999	SG1487, SG1488		No	0.983901	Oxidative phosphorylation
TRDR	h_c + nadph_c + trdox_c --> nadp_c + trdrd_c	0	999999	SG2387, SG1106		Yes	Lethal	Oxidative phosphorylation
G6PDH2r	g6p_c + nadp_c <==> 6pgl_c + h_c + nadph_c	-999999	999999	SG1270		No	0.983901	Pentose phosphate pathway
GND	6pgc_c + nadp_c --> co2_c + nadph_c + ru5p_D_c	0	999999	SG1122		No	0.983901	Pentose phosphate pathway
PGL	6pgl_c + h2o_c --> 6pgc_c + h_c	0	999999	SG0900		No	0.983901	Pentose phosphate pathway
RPE	ru5p_D_c <==> xu5p_D_c	-999999	999999	SG2305		No	0.978716	Pentose phosphate pathway
RPI	r5p_c <==> ru5p_D_c	-999999	999999	SG2010		Yes	Lethal	Pentose phosphate pathway
TALA	g3p_c + s7p_c <==> e4p_c + f6p_c	-999999	999999	SG1714		No	0.981248	Pentose phosphate pathway
TKT1	r5p_c + xu5p_D_c <==> g3p_c + s7p_c	-999999	999999	SG1715		No	0.981579	Pentose phosphate pathway
TKT2	e4p_c + xu5p_D_c <==> f6p_c + g3p_c	-999999	999999	SG1715		No	0.97587	Pentose phosphate pathway
FBA3	s17bp_c --> e4p_c + dhap_c	0	999999	SG2014	Gene fbaA	No	0.983901	Pentose phosphate pathway
PFK_3	s7p_c + atp_c --> s17bp_c + adp_c + h_c	0	999999	SG2178	Gene pfkA	No	0.983901	Pentose phosphate pathway
ADSL1r	dcamp_c --> amp_c + fum_c	0	999999	SG1083		Yes	2.04468e-10	Purine and pyrimidine biosynthesis
ADSL2r	25aics_c --> aicar_c + fum_c	0	999999	SG1083		Yes	-3.10177e-10	Purine and pyrimidine biosynthesis
ADSS	asp_L_c + gtp_c + imp_c --> dcamp_c + gdp_c + 2*h_c + pi_c	0	999999	SG0342		Yes	2.04468e-10	Purine and pyrimidine biosynthesis
AICART	10fthf_c + aicar_c <==> fprica_c + thf_c	-999999	999999	SG0143		No	No change	Purine and pyrimidine biosynthesis
AIRC2	air_c + atp_c + hco3_c --> 5caiz_c + adp_c + h_c + pi_c	0	999999	SG0701		Yes	-8.97903e-10	Purine and pyrimidine biosynthesis
AIRC3	5caiz_c --> 5aizc_c	0	999999	SG0703		Yes	1.7806e-10	Purine and pyrimidine biosynthesis
ASPCT	asp_L_c + cbp_c --> cbasp_c + h_c + pi_c	0	999999	SG2116, SG2115		Yes	-5.37678e-26	Purine and pyrimidine biosynthesis
CTPS2	atp_c + gln_L_c + h2o_c + utp_c --> adp_c + ctp_c + glu_L_c + 2*h_c + pi_c	0	999999	SG0512		Yes	Lethal	Purine and pyrimidine biosynthesis
DHORD2	dhor_S_c + q8_c --> orot_c + q8h2_c	0	999999	SG1018		Yes	-2.68839e-26	Purine and pyrimidine biosynthesis
DHORD5	dhor_S_c + mqn8_c --> mql8_c + orot_c	0	999999	SG1018		No	No change	Purine and pyrimidine biosynthesis
DHORTS	dhor_S_c + h2o_c <==> cbasp_c + h_c	-999999	999999	SG1051		Yes	-5.37678e-26	Purine and pyrimidine biosynthesis
GART	atp_c + for_c + gar_c --> adp_c + fgam_c + h_c + pi_c	0	999999	SG1272		Yes	2.00342e-10	Purine and pyrimidine biosynthesis
GLUPRT	gln_L_c + h2o_c + prpp_c --> glu_L_c + ppi_c + pram_c	0	999999	SG1613		Yes	-2.33007e-13	Purine and pyrimidine biosynthesis
GMPS2	atp_c + gln_L_c + h2o_c + xmp_c --> amp_c + glu_L_c + gmp_c + 2*h_c + ppi_c	0	999999	SG1748		No	No change	Purine and pyrimidine biosynthesis
IMPC	h2o_c + imp_c <==> fprica_c	-999999	999999	SG0143		Yes	Lethal	Purine and pyrimidine biosynthesis
IMPD	h2o_c + imp_c + nad_c --> h_c + nadh_c + xmp_c	0	999999	SG1749		Yes	Lethal	Purine and pyrimidine biosynthesis
OMPDC	h_c + orot5p_c --> co2_c + ump_c	0	999999	SG1414		Yes	-2.68839e-26	Purine and pyrimidine biosynthesis
ORPT	orot5p_c + ppi_c <==> orot_c + prpp_c	-999999	999999	SG2212		Yes	-2.68839e-26	Purine and pyrimidine biosynthesis
PRAGSr	atp_c + gly_c + pram_c <==> adp_c + gar_c + h_c + pi_c	-999999	999999	SG0142		Yes	2.00342e-10	Purine and pyrimidine biosynthesis
PRAIS	atp_c + fpram_c --> adp_c + air_c + 2*h_c + pi_c	0	999999	SG1732		Yes	-2.14963e-10	Purine and pyrimidine biosynthesis
PRASCS	5aizc_c + asp_L_c + atp_c --> 25aics_c + adp_c + h_c + pi_c	0	999999	SG1724		Yes	1.83629e-10	Purine and pyrimidine biosynthesis
PRFGS	atp_c + fgam_c + gln_L_c + h2o_c --> adp_c + fpram_c + glu_L_c + h_c + pi_c	0	999999	SG1778		Yes	2.00342e-10	Purine and pyrimidine biosynthesis
AMANAPE	acmanap_c <==> acgam6p_c	-999999	999999	SG1912		No	No change	Putative
ALAt2r	ala_L_e + h_e <==> ala_L_c + h_c	0	0	Edited	Replaced by ALAt4			Putative transporters
ACKr	ac_c + atp_c <==> actp_c + adp_c	-999999	999999	SG1606/SG1272	Acetate kinase	No	0.975167	Pyruvate metabolism
ACS	ac_c + atp_c + coa_c --> accoa_c + amp_c + ppi_c	0	999999	SG2122		No	0.983901	Pyruvate metabolism
ADHEr	accoa_c + 2*h_c + 2*nadh_c <==> coa_c + etoh_c + 2*nad_c	-999999	999999	SG1372		No	0.983901	Pyruvate metabolism
PFL	coa_c + pyr_c --> accoa_c + for_c	0	999999	(SG0987, SG0988)/(SG0987, SG0988, SG1796)		No	0.983901	Pyruvate metabolism
PTAr	accoa_c + pi_c <==> actp_c + coa_c	-999999	999999	SG1607		No	0.975167	Pyruvate metabolism
ASAD	aspsa_c + nadp_c + pi_c <==> 4pasp_c + h_c + nadph_c	-999999	999999	SG2330		Yes	Lethal	Threonine and lysine metabolism
ASPK	asp_L_c + atp_c --> 4pasp_c + adp_c	0	999999	SG0404/SG2147		Yes	Lethal	Threonine and lysine metabolism
DAPDC	26dap_M_c + h_c --> co2_c + lys_L_c	0	999999	SG1988		Yes	Lethal	Threonine and lysine metabolism
DAPE	26dap_LL_c <==> 26dap_M_c	-999999	999999	SG2346		Yes	Lethal	Threonine and lysine metabolism
DHDPRy	23dhdp_c + h_c + nadph_c --> nadp_c + thdp_c	0	999999	SG0418		Yes	Lethal	Threonine and lysine metabolism
DHDPS	aspsa_c + pyr_c --> 23dhdp_c + h_c + 2*h2o_c	0	999999	SG1726		Yes	Lethal	Threonine and lysine metabolism
HSDy	aspsa_c + h_c + nadph_c --> hom_L_c + nadp_c	0	999999	SG0404		Yes	Lethal	Threonine and lysine metabolism
HSK	atp_c + hom_L_c --> adp_c + h_c + phom_c	0	999999	SG0405		No	0.983901	Threonine and lysine metabolism
SDPDS	h2o_c + sl26da_c <==> 26dap_LL_c + succ_c	-999999	999999	SG1718		Yes	Lethal	Threonine and lysine metabolism
SDPTA	akg_c + sl26da_c <==> glu_L_c + sl2a6o_c	-999999	999999	SG1602		Yes	Lethal	Threonine and lysine metabolism
THDPS	h2o_c + succoa_c + thdp_c <==> coa_c + sl2a6o_c	-999999	999999	SG1946		Yes	Lethal	Threonine and lysine metabolism
THRAr	thr_L_c <==> acald_c + gly_c	-999999	999999	SG1775		No	0.980434	Threonine and lysine metabolism
THRS	h2o_c + phom_c --> pi_c + thr_L_c	0	999999	SG0406		No	0.983901	Threonine and lysine metabolism
12PPDt	12ppd_S_e <==> 12ppd_S_c	-999999	999999	SG1858	Transport reaction for 12ppd_s, the only reaction this is present in	No	No change	Transport extracellular
ABUTt2	4abut_e + h_e --> 4abut_c + h_c	0	999999	SG0174		No	No change	Transport extracellular
ACALDt	acald_e <==> acald_c	-999999	999999		Likely diffusion	No	0.983901	Transport extracellular
ACGApts	pep_c + acgam_e --> acgam6p_c + pyr_c	0	999999	SG1701, SG1702, SG0859		No	0.393951	Transport extracellular
ACMANApts	pep_c + acmana_e --> acmanap_c + pyr_c	0	999999	SG1701, SG1702, (SG2425/SG1326), SG1325, (SG1327/SG2426/SG2427)		No	No change	Transport extracellular
ACt2r	ac_e + h_e <==> ac_c + h_c	0	0	No evidence	Not in all E .coli models and no gene assignment for those it is present in			Transport extracellular
Actex	ac_e <==> ac_c	-999999	999999		Required once ACt2r removed	No	0.928552	Transport extracellular
ADNt2	adn_e + h_e --> adn_c + h_c	0	999999	SG1675		No	No change	Transport extracellular
ALAt4	ala_L_e + na1_e --> ala_L_c + na1_c	0	999999	SG0408		No	0.983901	Transport extracellular
ARGabc	atp_c + h2o_c + arg_L_e --> adp_c + arg_L_c + h_c + pi_c	0	999999	SG1095, SG1093, SG1096, SG1094		Yes	Lethal	Transport extracellular
ASNabc	atp_c + h2o_c + asn_L_e --> adp_c + asn_L_c + h_c + pi_c	0	0	No evidence	No evidence of gene, unlikely to be present, no gene assignment in iJR904			Transport extracellular
ASNt2r	asn_L_e + h_e <==> asn_L_c + h_c	0	0	No evidence	No evidence of gene, unlikely to be present, no gene assignment in iJR904			Transport extracellular
ASPt2	asp_L_e + h_e --> asp_L_c + h_c	0	999999	SG2121		No	No change	Transport extracellular
CA2tex	ca2_e --> ca2_p	0	999999	SG1007		No	No change	Transport extracellular
CO2t	co2_e <==> co2_c	-999999	999999		Likely diffusion	Yes	3.55595e-17	Transport extracellular
CYSabc	atp_c + h2o_c + cys_L_e --> adp_c + cys_L_c + h_c + pi_c	0	999999	SG0536, SG0535, SG0912		No	0.983901	Transport extracellular
CYTDt2	cytd_e + h_e --> cytd_c + h_c	0	999999	SG1675		No	0.983901	Transport extracellular
DADNt2	dad_2_e + h_e --> dad_2_c + h_c	0	999999	SG1675		No	0.983901	Transport extracellular
DAPabcpp	atp_c + h2o_c + 26dap_M_e --> 26dap_M_c + adp_c + h_c + pi_c	0	0	No evidence	No E. coli gene assignment found for ABC transporter and no evidence of presence in Sodalis, KO minimal effect.			Transport extracellular
DCYTt2	dcyt_e + h_e --> dcyt_c + h_c	0	999999	SG1675		No	0.983901	Transport extracellular
DHAt	dha_e <==> dha_c	-999999	999999		Likely diffusion	No	No change	Transport extracellular
DM_2KMB	2kmb_c --> 2kmb_e	0	999999		No evidence of reaction on BiGG, intermediate in methionine salvage pathway, KO lethal	Yes	Lethal	Transport extracellular
DM_DHPTD	dhptd_c --> dhptd_e	0	999999		No evidence of reaction on BiGG, autoinducer-2, Sodalis has luxS to make AI-2 so export required, KO lethal	Yes	Lethal	Transport extracellular
DURIt2	duri_e + h_e --> duri_c + h_c	0	999999	SG1675		No	0.983901	Transport extracellular
ETOHt2r	etoh_e + h_e <==> etoh_c + h_c	-999999	999999		Likely diffusion	No	0.983901	Transport extracellular
FE2abc	fe2_e + atp_c + h2o_c --> adp_c + fe2_c + h_c + pi_c	0	999999	SG1538, SG1539, SG1540		No	0.983901	Transport extracellular
FE2t3	fe2_c + h_e --> fe2_e + h_c	0	999999	SG1151		No	0.983901	Transport extracellular
FE3abc	fe3_e + atp_c --> adp_c + pi_c + fe3_c	0	999999	SG1505, SG1538, SG1539, SG1540		No	0.983901	Transport extracellular
FORt	for_e <==> for_c	-999999	999999	SG0989		No	0.981784	Transport extracellular
FRUpts2	pep_c + fru_e --> f6p_c + pyr_c	0	999999	SG1701, SG1702, SG1326, SG1327, SG1325		No	0.983901	Transport extracellular
FUCt	fuc_L_e + h_e <==> fuc_L_c + h_c	-999999	999999	SG0182		No	0.983901	Transport extracellular
GALabc	atp_c + h2o_c + gal_e --> adp_c + gal_c + h_c + pi_c	0	999999	SG0965, SG0963, SG0964		No	0.983901	Transport extracellular
GAMpts	pep_c + gam_e --> gam6p_c + pyr_c	0	999999	SG1325, SG1326, SG1327, SG1701, SG1702		No	0.983901	Transport extracellular
GLCNt2r	glcn_e + h_e <==> glcn_c + h_c	-999999	999999	SG2332		No	0.983901	Transport extracellular
GLCpts	pep_c + glc_D_e --> g6p_c + pyr_c	0	999999	SG1701, SG1702, SG1326, SG1327, SG1325		No	0.983901	Transport extracellular
GLUt2r	glu_L_e + h_e <==> glu_L_c + h_c	-999999	999999	SG2121		Yes	-1.12883e-10	Transport extracellular
GLYALDt	glyald_e <==> glyald_c	0	0	No evidence	No evidence of a glpF orthologue			Transport extracellular
GLYCLTt2r	glyclt_e + h_e <==> glyclt_c + h_c	-999999	999999			Yes	Lethal	Transport extracellular
GLYCt	glyc_c <==> glyc_e	0	0	No evidence	No evidence of a glpF orthologue			Transport extracellular
GLYt2r	gly_e + h_e <==> gly_c + h_c	0	0	No evidence	Top BLASTp hits have low sequence match to YaaJ and CycA and are not the correct length in comparison to their E. coli orthologues, no hit of significant similarity to YeaV			Transport extracellular
GUAt	gua_e <==> gua_c	-999999	999999			No	0.983901	Transport extracellular
H2Ot	h2o_e <==> h2o_c	-999999	999999		Diffusion	No	0.67639	Transport extracellular
HISt2r	h_e + his_L_e <==> h_c + his_L_c	-999999	999999	SG0465		No	0.983901	Transport extracellular
HYXNt	hxan_e <==> hxan_c	-999999	999999		Possibly diffusion	No	0.983901	Transport extracellular
ILEt2r	h_e + ile_L_e <==> h_c + ile_L_c	-999999	999999	SG0640		No	0.983901	Transport extracellular
Kt2r	h_e + k_e <==> h_c + k_c	-999999	999999	SG1511, SG2249, SG0120, SG2402		No	No change	Transport extracellular
LEUt2r	h_e + leu_L_e <==> h_c + leu_L_c	-999999	999999	SG0640		No	0.983901	Transport extracellular
LYSt2r	h_e + lys_L_e <==> h_c + lys_L_c	-999999	999999	SG0955		No	0.983901	Transport extracellular
MANpts	pep_c + man_e --> man6p_c + pyr_c	0	999999	SG1325, SG1326, SG1327, SG1701, SG1702		No	0.983901	Transport extracellular
METabc	atp_c + h2o_c + met_L_e --> adp_c + h_c + met_L_c + pi_c	0	999999	SG1917, SG1915, SG1916		No	0.983901	Transport extracellular
METDabc	atp_c + h2o_c + met_D_e --> adp_c + h_c + met_D_c + pi_c	0	999999	SG1917, SG1915, SG1916		No	No change	Transport extracellular
MG2t	mg2_e --> mg2_c	0	999999	SG2341	Found the E. coli magnesium transporter using Ecocyc, sequence taken from UniProt and used as BLASTp query against Sodalis	Yes	Lethal	Transport extracellular
MNabc	mn2_e + atp_c + h2o_c --> mn2_c + adp_c + h_c + pi_c	0	999999	SG0185, SG0186, SG0187, SG0188	Not in E. coli, sequences found in Bacillus for MntA-D, Sodalis associations found using BLASTp, SG0188 putative, KO lethal.	Yes	Lethal	Transport extracellular
MNLpts	pep_c + mnl_e --> mnl1p_c + pyr_c	0	999999	SG1701, SG1702, SG0014		No	0.983901	Transport extracellular
NACUP	nac_e --> nac_c	0	0	No evidence	“NACUP” does not exist as a reaction in BiGG, no evidence that either E. coli or Sodalis is capable of performing this reaction. Nac_p --> nac_c (NACtpp) has no gene assigned.			Transport extracellular
NAt3_2	na1_c + 2*h_e --> 2*h_c + na1_e	0	999999	SG0411		No	No change	Transport extracellular
NH4t	nh4_e <==> nh4_c	-999999	999999		Diffusion	No	0.90443	Transport extracellular
NI2t	ni2_e --> ni2_c	0	999999	SG2341	No Sodalis gene assignment found for certain but could be SG2341, orthlogue of E. coli corA	Yes	Lethal	Transport extracellular
NMNt7	h2o_c + nmn_e --> h_c + ncam_c + r5p_c	0	0	No evidence	“No gene associated with this enzyme yet.” (Ecocyc). No evidence confirming its presence in Sodalis, KO has only very marginal on growth.			Transport extracellular
O2t	o2_e <==> o2_c	-999999	999999		Diffusion	Yes	-1.39022e-32	Transport extracellular
PHEt2r	h_e + phe_L_e <==> h_c + phe_L_c	-999999	999999	SG0465		No	0.983901	Transport extracellular
PIt2r	h_e + pi_e <==> h_c + pi_c	-999999	999999	SG0075		Yes	Lethal	Transport extracellular
PTRCabc	atp_c + h2o_c + ptrc_e --> adp_c + h_c + pi_c + ptrc_c	0	999999	SG0928/SG0926/SG0927/SG0925		No	0.983901	Transport extracellular
PYRt2r	h_e + pyr_e <==> h_c + pyr_c	0	0	No evidence	No evidence of proteins involved in this reaction in either E. coli or Sodalis, KO has only marginal effect.			Transport extracellular
SERt2r	h_e + ser_L_e <==> h_c + ser_L_c	-999999	999999	SG0922		No	0.983901	Transport extracellular
SULabc	atp_c + h2o_c + so4_e --> adp_c + h_c + pi_c + so4_c	0	999999	(SG1706, SG1709, SG1707, SG1708)/(SG1706, SG1707, SG1708, SG1680, SG2177)		Yes	Lethal	Transport extracellular
THMabc	atp_c + h2o_c + thm_e --> adp_c + h_c + pi_c + thm_c	0	999999	SG0431, SG0432, SG0433		Yes	Lethal	Transport extracellular
THMDt2	h_e + thymd_e --> h_c + thymd_c	0	999999	SG1675		No	0.983901	Transport extracellular
TRPt2r	h_e + trp_L_e <==> h_c + trp_L_c	-999999	999999	SG0465		No	0.983901	Transport extracellular
TSULabc	atp_c + h2o_c + tsul_e --> adp_c + h_c + pi_c + tsul_c	0	999999	SG1709, SG1706, SG1707, SG1708		No	0.983901	Transport extracellular
TYRt2r	h_e + tyr_L_e <==> h_c + tyr_L_c	-999999	999999	SG0465		No	0.983901	Transport extracellular
UREAt	urea_e <==> urea_c	-999999	999999		Likely diffusion, possible pseudogene??	No	0.983778	Transport extracellular
URIt2	h_e + uri_e --> h_c + uri_c	0	999999	SG1675		No	0.983901	Transport extracellular
VALt2r	h_e + val_L_e <==> h_c + val_L_c	-999999	999999	SG0640		No	0.983901	Transport extracellular
XANt	xan_e <==> xan_c	0	0	No evidence	No gene assignment in iJR904			Transport extracellular
XYLK	atp_c + xylu_D_c --> adp_c + h_c + xu5p_D_c	0	999999	SG0611		No	0.983901	Transport extracellular
Znabc	zn2_e + atp_c + h2o_c --> zn2_c + adp_c + h_c + pi_c	0	999999	SG1263	SG1263 is a Sodalis zinc ABC transporter ATP-binding protein which may be used in this reaction. KO lethal. No evidence of this reaction in E. coli models, no genes assigned to zinc ABC transporters in Ecocyc.	Yes	Lethal	Transport extracellular
DARBt2rpp	arab_D_p + h_p <==> arab_D_c + h_c	-999999	999999	SG0737	Found with BLASTp using E. coli araE as query against Sodalis glossinidius, “putative transport protein”.	No	No change	Transport inner membrane
ALAALAabcpp	atp_c + h2o_c + alaala_p --> adp_c + alaala_c + h_c + pi_c	0	999999	SG0061, SG0064, SG0060, SG0062, SG0063	D-alanyl-D (DalaDala) transport via ABC system (periplasm)			Transport inner membrane
CGLYabcpp	atp_c + h2o_c + cgly_p --> adp_c + cgly_c + h_c + pi_c	0	999999	SG0061, SG0064, SG0060, SG0062, SG0063	L-cysteinylglycine (Cys-Gly) transport via ABC system (periplasm)			Transport inner membrane
CYSabc2pp	atp_c + cys_L_c + h2o_c --> adp_c + h_c + pi_c + cys_L_p	0	999999	SG1104, SG1105	L-cysteine export via ABC system (cytoplasm to periplasm)			Transport inner membrane
GTHRDabc2pp	atp_c + gthrd_c + h2o_c --> adp_c + h_c + pi_c + gthrd_p	0	999999	SG1104, SG1105	Glutathione export via ABC system (cytoplasm to periplasm)			Transport inner membrane
PROGLYabcpp	atp_c + h2o_c + progly_p --> adp_c + h_c + pi_c + progly_c	0	999999	SG0061, SG0064, SG0060, SG0062, SG0063	L-prolinylglycine (Pro-Gly) transport via ABC system (periplasm)			Transport inner membrane
COBALT2tex	cobalt2_e --> cobalt2_p	0	999999	SG1007	Cobalt transport via diffusion (extracellular to periplasm)	No	No change	Transport outer membrane porin
FMETTRS	10fthf_c + mettrna_c --> fmettrna_c + h_c + thf_c	0	999999	SG2247	Methionyl-tRNA formyltransferase			tRNA charging
GLNTRS	atp_c + gln_L_c + trnagln_c --> amp_c + glntrna_c + ppi_c	0	999999	SG0860	Glutaminyl-tRNA synthetase			tRNA charging
LYSTRS	atp_c + lys_L_c + trnalys_c --> amp_c + lystrna_c + ppi_c	0	999999	SG1989	Lysyl-tRNA synthetase			tRNA charging
ANPRT	anth_c + prpp_c --> ppi_c + pran_c	0	999999	SG1400		Yes	Lethal	Tyrosine, tryptophan and phenylalanine metabolism
ANS	chor_c + gln_L_c --> anth_c + glu_L_c + h_c + pyr_c	0	999999	SG1400, SG1402		Yes	Lethal	Tyrosine, tryptophan and phenylalanine metabolism
CHORM	chor_c --> pphn_c	0	999999	SG0579/SG0580		Yes	Lethal	Tyrosine, tryptophan and phenylalanine metabolism
CHORS	3psme_c --> chor_c + pi_c	0	999999	SG1627		Yes	Lethal	Tyrosine, tryptophan and phenylalanine metabolism
DDPA	e4p_c + h2o_c + pep_c <==> 2dda7p_c + pi_c	-999999	999999	SG0578/SG1427/SG0893		Yes	Lethal	Tyrosine, tryptophan and phenylalanine metabolism
DHQD	3dhq_c <==> 3dhsk_c + h2o_c	-999999	999999	SG0154		Yes	Lethal	Tyrosine, tryptophan and phenylalanine metabolism
DHQS	2dda7p_c --> 3dhq_c + pi_c	0	999999	SG2308		Yes	Lethal	Tyrosine, tryptophan and phenylalanine metabolism
IGPS	2cpr5p_c + h_c --> 3ig3p_c + co2_c + h2o_c	0	999999	SG1399		Yes	Lethal	Tyrosine, tryptophan and phenylalanine metabolism
PHETA1	akg_c + phe_L_c <==> glu_L_c + phpyr_c	-999999	999999	SG2395/SG1006/SG2131		Yes	Lethal	Tyrosine, tryptophan and phenylalanine metabolism
PPND	nad_c + pphn_c --> 34hpp_c + co2_c + nadh_c	0	999999	SG0579		Yes	Lethal	Tyrosine, tryptophan and phenylalanine metabolism
PPNDH	h_c + pphn_c --> co2_c + h2o_c + phpyr_c	0	999999	SG0580		Yes	Lethal	Tyrosine, tryptophan and phenylalanine metabolism
PRAIi	pran_c --> 2cpr5p_c	0	999999	SG1399		Yes	Lethal	Tyrosine, tryptophan and phenylalanine metabolism
PSCVT	pep_c + skm5p_c <==> 3psme_c + pi_c	-999999	999999	SG0991		Yes	Lethal	Tyrosine, tryptophan and phenylalanine metabolism
SHK3Dr	3dhsk_c + h_c + nadph_c --> nadp_c + skm_c	0	999999	SG2242		Yes	Lethal	Tyrosine, tryptophan and phenylalanine metabolism
SHKK	atp_c + skm_c --> adp_c + h_c + skm5p_c	0	999999	SG2309/SG0634		Yes	-2.46516e-15	Tyrosine, tryptophan and phenylalanine metabolism
TRPS1	3ig3p_c + ser_L_c --> g3p_c + h2o_c + trp_L_c	0	999999	SG1397		No	0.983901	Tyrosine, tryptophan and phenylalanine metabolism
TRPS2	indole_c + ser_L_c --> h2o_c + trp_L_c	0	999999	SG1398		No	0.983901	Tyrosine, tryptophan and phenylalanine metabolism
TRPS3	3ig3p_c <==> g3p_c + indole_c	-999999	999999	SG1397		No	0.983901	Tyrosine, tryptophan and phenylalanine metabolism
TYRTA	akg_c + tyr_L_c <==> 34hpp_c + glu_L_c	-999999	999999	SG2131		Yes	Lethal	Tyrosine, tryptophan and phenylalanine metabolism
3HGACPMEHL	3hgACPme_c --> egmeACP_c + h2o_c	0	999999	SG1932	Precursor to biotin synthesis, KO lethal.	Yes	Lethal	Unassigned
3HGACPMEO	3kgACPme_c + nadph_c + h_c --> 3hgACPme_c + nadp_c	0	999999		KO lethal	Yes	Lethal	Unassigned
3HPMACPMEHL	3hpmACPme_c --> epmACPme_c + h2o_c	0	999999		KO lethal	Yes	Lethal	Unassigned
3HPMACPMEO	3kpmACPme_c + nadph_c + h_c --> 3hpmACPme_c + nadp_c	0	999999		KO lethal	Yes	Lethal	Unassigned
3PEPTabcpp	atp_c + h2o_c + LalaDgluMdap_p --> LalaDgluMdap_c + adp_c + h_c + pi_c	0	999999	SG1376, SG1375, SG1377, SG1497, SG1374	Tripeptide (LalaDgluMdap) transport via ABC system (periplasm)			Unassigned
4HTHRA	4hthr_c <==> gcald_c + gly_c	-999999	999999		KO lethal	Yes	Lethal	Unassigned
ACPH	ACP_c + h2o_c --> apoACP_c + pan4p_c	0	999999	SG0644		No	No change	Unassigned
ATPM	atp_c + h2o_c --> adp_c + h_c + pi_c	7.6	7.6		Maintenance requirement	No	1.07472	Unassigned
CAT	2*h2o2_c --> 2*h2o_c + o2_c	0	999999	SG2101	Gene present so reaction added	No	No change	Unassigned
CYANST	cyan_c + tsul_c --> h_c + so3_c + tcynt_c	0	999999	SG2328		No	0.983901	Unassigned
DRIBK	rbl_D_c + atp_c --> rbl1p_c + adp_c + h_c	0	0		KO has no effect, no evidence of reaction in BiGG			Unassigned
GRXR	grxox_c + 2*gthrd_c --> grxrd_c + gthox_c	0	999999		Spontaneous, reverse of GTHO	Yes	Lethal	Unassigned
HCO3E	co2_c + h2o_c <==> h_c + hco3_c	-999999	999999	SG0483		Yes	Lethal	Unassigned
MEOHO	meoh_c + h2o2_c --> fald_c + 2*h2o_c	0	999999	SG2101	Gene present so reaction added	Yes	Lethal	Unassigned
MLTHFS	thf_c + fald_c --> mlthf_c + h2o_c	0	999999		Likely spontaneous	Yes	Lethal	Unassigned
SPODM	2*h_c + 2*o2s_c --> h2o2_c + o2_c	0	999999	SG0017		No	No change	Unassigned
4PEPTabcpp	atp_c + h2o_c + LalaDgluMdapDala_p --> LalaDgluMdapDala_c + adp_c + h_c + pi_c	0	999999	SG1376, SG1375, SG1377, SG1373, SG1374	Tetrapeptide (LalaDgluMdapDala) transport via ABC system (periplasm)			Unassigned
ACHBS	2obut_c + h_c + pyr_c --> 2ahbut_c + co2_c	0	999999	SG2397, SG2396		Yes	Lethal	Valine, leucine and isoleucine metabolism
ACLS	h_c + 2*pyr_c <==> alac_S_c + co2_c	-999999	999999	SG2397, SG2396		Yes	6.49699e-11	Valine, leucine and isoleucine metabolism
DHAD1	23dhmb_c --> 3mob_c + h2o_c	0	999999	SG2394		Yes	6.49699e-11	Valine, leucine and isoleucine metabolism
DHAD2	23dhmp_c --> 3mop_c + h2o_c	0	999999	SG2394		Yes	Lethal	Valine, leucine and isoleucine metabolism
ILETA	akg_c + ile_L_c <==> 3mop_c + glu_L_c	-999999	999999	SG2395		Yes	Lethal	Valine, leucine and isoleucine metabolism
IPMD	3c2hmp_c + nad_c <==> 3c4mop_c + h_c + nadh_c	-999999	999999	SG0436		Yes	Lethal	Valine, leucine and isoleucine metabolism
IPPMIa	2ippm_c + h2o_c --> 3c2hmp_c	0	999999	SG0435, SG0434		Yes	Lethal	Valine, leucine and isoleucine metabolism
IPPMIb	2ippm_c + h2o_c <==> 3c3hmp_c	-999999	999999	SG0435, SG0434		Yes	Lethal	Valine, leucine and isoleucine metabolism
IPPS	3mob_c + accoa_c + h2o_c --> 3c3hmp_c + coa_c + h_c	0	999999	SG0437		Yes	Lethal	Valine, leucine and isoleucine metabolism
KARA1	alac_S_c + h_c + nadph_c <==> 23dhmb_c + nadp_c	-999999	999999	SG2391		Yes	6.39699e-11	Valine, leucine and isoleucine metabolism
KARA2i	2ahbut_c + h_c + nadph_c --> 23dhmp_c + nadp_c	0	999999	SG2391		Yes	Lethal	Valine, leucine and isoleucine metabolism
LEUTA	4mop_c + glu_L_c <==> akg_c + leu_L_c	-999999	999999	SG2395/SG2131		Yes	Lethal	Valine, leucine and isoleucine metabolism
OMCDC	3c4mop_c + h_c --> 4mop_c + co2_c	0	999999	SG0436		Yes	Lethal	Valine, leucine and isoleucine metabolism
THRD_L	thr_L_c --> 2obut_c + nh4_c	0	999999	SG2393		Yes	Lethal	Valine, leucine and isoleucine metabolism
VALTA	3mob_c + glu_L_c --> akg_c + val_L_c	0	999999	SG2395		No	0.983901	Valine, leucine and isoleucine metabolism
EX_12ppd_S_e	12ppd_S_e <==>	0	999999	Pseudoreaction
EX_15dap_e	15dap_e <==>	0	999999	Pseudoreaction
EX_26dap_M_e	26dap_M_e <==>	0	999999	Pseudoreaction
EX_2ddglcn_e	2ddglcn_e <==>	0	999999	Pseudoreaction
EX_2kmb_e	2kmb_e <==>	0	999999	Pseudoreaction
EX_3hcinnm_e	3hcinnm_e <==>	0	999999	Pseudoreaction
EX_3hpppn_e	3hpppn_e <==>	0	999999	Pseudoreaction
EX_4abut_e	4abut_e <==>	0	999999	Pseudoreaction
EX_ac_e	ac_e <==>	0	999999	Pseudoreaction
EX_acac_e	acac_e <==>	0	999999	Pseudoreaction
EX_acald_e	acald_e <==>	0	999999	Pseudoreaction
EX_acgam_e	acgam_e <==>	-2	999999	Pseudoreaction
EX_acmana_e	acmana_e <==>	0	999999	Pseudoreaction
EX_acnam_e	acnam_e <==>	0	999999	Pseudoreaction
EX_ade_e	ade_e <==>	0	999999	Pseudoreaction
EX_adn_e	adn_e <==>	0	999999	Pseudoreaction
EX_akg_e	akg_e <==>	0	999999	Pseudoreaction
EX_ala_D_e	ala_D_e <==>	0	999999	Pseudoreaction
EX_ala_L_e	ala_L_e <==>	0	999999	Pseudoreaction
EX_alltn_e	alltn_e <==>	0	999999	Pseudoreaction
EX_amp_e	amp_e <==>	0	999999	Pseudoreaction
EX_arab_D_e	arab_D_e <==>	0	999999	Pseudoreaction
EX_arab_L_e	arab_L_e <==>	0	999999	Pseudoreaction
EX_arg_L_e	arg_L_e <==>	-0.5	999999	Pseudoreaction
EX_asn_L_e	asn_L_e <==>	0	999999	Pseudoreaction
EX_asp_L_e	asp_L_e <==>	0	999999	Pseudoreaction
EX_btn_e	btn_e <==>	0	999999	Pseudoreaction
EX_but_e	but_e <==>	0	999999	Pseudoreaction
EX_ca2_e	ca2_e <==>	-999999	999999	Pseudoreaction
EX_cbl1_e	cbl1_e <==>	0	999999	Pseudoreaction
EX_chitin_c	chitin_e <==>	0	999999	Pseudoreaction
EX_chol_e	chol_e <==>	0	999999	Pseudoreaction
EX_cit_e	cit_e <==>	0	999999	Pseudoreaction
EX_co2_e	co2_e <==>	-999999	999999	Pseudoreaction
EX_cobalt2_e	cobalt2_e <==>	-999999	999999	Pseudoreaction
EX_crn_e	crn_e <==>	0	999999	Pseudoreaction
EX_csn_e	csn_e <==>	0	999999	Pseudoreaction
EX_cynt_e	cynt_e <==>	0	999999	Pseudoreaction
EX_cys_L_e	cys_L_e <==>	0	999999	Pseudoreaction
EX_cytd_e	cytd_e <==>	0	999999	Pseudoreaction
EX_dad_2_e	dad_2_e <==>	0	999999	Pseudoreaction
EX_dcyt_e	dcyt_e <==>	0	999999	Pseudoreaction
EX_dgsn_e	dgsn_e <==>	0	999999	Pseudoreaction
EX_dha_e	dha_e <==>	0	999999	Pseudoreaction
EX_dhptd_e	dhptd_e <==>	0	999999	Pseudoreaction
EX_din_e	din_e <==>	0	999999	Pseudoreaction
EX_dms_e	dms_e <==>	0	999999	Pseudoreaction
EX_dmso_e	dmso_e <==>	0	999999	Pseudoreaction
EX_duri_e	duri_e <==>	0	999999	Pseudoreaction
EX_etoh_e	etoh_e <==>	0	999999	Pseudoreaction
EX_fe2_e	fe2_e <==>	-999999	999999	Pseudoreaction
EX_fe3_e	fe3_e <==>	-999999	999999	Pseudoreaction
EX_for_e	for_e <==>	0	999999	Pseudoreaction
EX_fru_e	fru_e <==>	0	999999	Pseudoreaction
EX_fuc_L_e	fuc_L_e <==>	0	999999	Pseudoreaction
EX_fuc1p_L_e	fuc1p_L_e <==>	0	999999	Pseudoreaction
EX_fum_e	fum_e <==>	0	999999	Pseudoreaction
EX_g6p_e	g6p_e <==>	0	999999	Pseudoreaction
EX_gal_e	gal_e <==>	0	999999	Pseudoreaction
EX_galct_D_e	galct_D_e <==>	0	999999	Pseudoreaction
EX_galctn_D_e	galctn_D_e <==>	0	999999	Pseudoreaction
EX_galt_e	galt_e <==>	0	999999	Pseudoreaction
EX_galur_e	galur_e <==>	0	999999	Pseudoreaction
EX_gam_e	gam_e <==>	0	999999	Pseudoreaction
EX_gbbtn_e	gbbtn_e <==>	0	999999	Pseudoreaction
EX_glc_e	glc_D_e <==>	0	999999	Pseudoreaction
EX_glcn_e	glcn_e <==>	0	999999	Pseudoreaction
EX_glcr_e	glcr_e <==>	0	999999	Pseudoreaction
EX_glcur_e	glcur_e <==>	0	999999	Pseudoreaction
EX_gln_L_e	gln_L_e <==>	0	999999	Pseudoreaction
EX_glu_L_e	glu_L_e <==>	-2	999999	Pseudoreaction
EX_gly_e	gly_e <==>	0	999999	Pseudoreaction
EX_glyald_e	glyald_e <==>	0	999999	Pseudoreaction
EX_glyb_e	glyb_e <==>	0	999999	Pseudoreaction
EX_glyc_e	glyc_e <==>	0	999999	Pseudoreaction
EX_glyc3p_e	glyc3p_e <==>	0	999999	Pseudoreaction
EX_glyclt_e	glyclt_e <==>	0	999999	Pseudoreaction
EX_gsn_e	gsn_e <==>	0	999999	Pseudoreaction
EX_gua_e	gua_e <==>	0	999999	Pseudoreaction
EX_h_e	h_e <==>	-999999	999999	Pseudoreaction
EX_h2o_e	h2o_e <==>	-999999	999999	Pseudoreaction
EX_hdca_e	hdca_e <==>	0	999999	Pseudoreaction
EX_his_L_e	his_L_e <==>	0	999999	Pseudoreaction
EX_hmfurn_e	hmfurn_e <==>	0	999999	Pseudoreaction
EX_hxan_e	hxan_e <==>	0	999999	Pseudoreaction
EX_idon_L_e	idon_L_e <==>	0	999999	Pseudoreaction
EX_ile_L_e	ile_L_e <==>	0	999999	Pseudoreaction
EX_indole_e	indole_e <==>	0	999999	Pseudoreaction
EX_ins_e	ins_e <==>	0	999999	Pseudoreaction
EX_k_e	k_e <==>	-999999	999999	Pseudoreaction
EX_lac_D_e	lac_D_e <==>	0	999999	Pseudoreaction
EX_lac_L_e	lac_L_e <==>	0	999999	Pseudoreaction
EX_lcts_e	lcts_e <==>	0	999999	Pseudoreaction
EX_leu_L_e	leu_L_e <==>	0	999999	Pseudoreaction
EX_lys_L_e	lys_L_e <==>	0	999999	Pseudoreaction
EX_mal_L_e	mal_L_e <==>	0	999999	Pseudoreaction
EX_malt_e	malt_e <==>	0	999999	Pseudoreaction
EX_malthx_e	malthx_e <==>	0	999999	Pseudoreaction
EX_maltpt_e	maltpt_e <==>	0	999999	Pseudoreaction
EX_malttr_e	malttr_e <==>	0	999999	Pseudoreaction
EX_maltttr_e	maltttr_e <==>	0	999999	Pseudoreaction
EX_man_e	man_e <==>	0	999999	Pseudoreaction
EX_man6p_e	man6p_e <==>	0	999999	Pseudoreaction
EX_melib_e	melib_e <==>	0	999999	Pseudoreaction
EX_met_D_e	met_D_e <==>	0	999999	Pseudoreaction
EX_met_L_e	met_L_e <==>	0	999999	Pseudoreaction
EX_mg2_e	mg2_e <==>	-999999	999999	Pseudoreaction
EX_mn2_e	mn2_e <==>	-999999	999999	Pseudoreaction
EX_mnl_e	mnl_e <==>	0	999999	Pseudoreaction
EX_na1_e	na1_e <==>	-999999	999999	Pseudoreaction
EX_nac_e	nac_e <==>	0	999999	Pseudoreaction
EX_nad_e	nad_e <==>	0	999999	Pseudoreaction
EX_ncam_e	ncam_e <==>	0	999999	Pseudoreaction
EX_nh4_e	nh4_e <==>	-999999	999999	Pseudoreaction
EX_ni2_e	ni2_e <==>	-999999	999999	Pseudoreaction
EX_nmn_e	nmn_e <==>	0	999999	Pseudoreaction
EX_no2_e	no2_e <==>	0	999999	Pseudoreaction
EX_no3_e	no3_e <==>	0	999999	Pseudoreaction
EX_o2_e	o2_e <==>	-12	999999	Pseudoreaction
EX_ocdca_e	ocdca_e <==>	0	999999	Pseudoreaction
EX_orn_e	orn_e <==>	0	999999	Pseudoreaction
EX_phe_L_e	phe_L_e <==>	0	999999	Pseudoreaction
EX_pi_e	pi_e <==>	-999999	999999	Pseudoreaction
EX_pnto_e	pnto_R_e <==>	0	999999	Pseudoreaction
EX_pppn_e	pppn_e <==>	0	999999	Pseudoreaction
EX_pro_L_e	pro_L_e <==>	0	999999	Pseudoreaction
EX_ptrc_e	ptrc_e <==>	0	999999	Pseudoreaction
EX_pydx5p_e	pydx5p_e <==>	0	999999	Pseudoreaction
EX_pyr_e	pyr_e <==>	0	999999	Pseudoreaction
EX_rib_D_e	rib_D_e <==>	0	999999	Pseudoreaction
EX_rmn_e	rmn_e <==>	0	999999	Pseudoreaction
EX_sbt_D_e	sbt_D_e <==>	0	999999	Pseudoreaction
EX_ser_D_e	ser_D_e <==>	0	999999	Pseudoreaction
EX_ser_L_e	ser_L_e <==>	0	999999	Pseudoreaction
EX_so4_e	so4_e <==>	-999999	999999	Pseudoreaction
EX_spmd_e	spmd_e <==>	0	999999	Pseudoreaction
EX_succ_e	succ_e <==>	0	999999	Pseudoreaction
EX_sucr_e	sucr_e <==>	0	999999	Pseudoreaction
EX_tartr_L_e	tartr_L_e <==>	0	999999	Pseudoreaction
EX_taur_e	taur_e <==>	0	999999	Pseudoreaction
EX_thm_e	thm_e <==>	-0.01	999999	Pseudoreaction
EX_thr_L_e	thr_L_e <==>	0	999999	Pseudoreaction
EX_thymd_e	thymd_e <==>	0	999999	Pseudoreaction
EX_tma_e	tma_e <==>	0	999999	Pseudoreaction
EX_tmao_e	tmao_e <==>	0	999999	Pseudoreaction
EX_tre_e	tre_e <==>	0	999999	Pseudoreaction
EX_trp_L_e	trp_L_e <==>	0	999999	Pseudoreaction
EX_tsul_e	tsul_e <==>	0	999999	Pseudoreaction
EX_ttdca_e	ttdca_e <==>	0	999999	Pseudoreaction
EX_tyr_L_e	tyr_L_e <==>	0	999999	Pseudoreaction
EX_ura_e	ura_e <==>	0	999999	Pseudoreaction
EX_urea_e	urea_e <==>	0	999999	Pseudoreaction
EX_uri_e	uri_e <==>	0	999999	Pseudoreaction
EX_val_L_e	val_L_e <==>	0	999999	Pseudoreaction
EX_xan_e	xan_e <==>	0	999999	Pseudoreaction
EX_xtsn_e	xtsn_e <==>	0	999999	Pseudoreaction
EX_xyl_D_e	xyl_D_e <==>	0	999999	Pseudoreaction
EX_zn2_e	zn2_e <==>	-999999	999999	Pseudoreaction

## Sheet: Biomass
5mthf_c	-0.05	1
accoa_c	-5e-05	1
adp_c	45.5608	1
ala_L_c	-0.488	1
amp_c	-0.001	1
arg_L_c	-0.281	1
asn_L_c	-0.229	1
asp_L_c	-0.229	1
atp_c	-45.7318	1
btn_c	-1e-05	1
clpn_EC_c	-0.000129	1
coa_c	-6e-06	1
cobalt2_c	-1e-05	1
ctp_c	-0.126	1
cys_L_c	-0.087	1
datp_c	-0.0247	1
dctp_c	-0.0254	1
dgtp_c	-0.0254	1
fad_c	-1e-05	1
fe2_c	-1e-05	1
fe3_c	-1e-05	1
gln_L_c	-0.25	1
glu_L_c	-0.25	1
gly_c	-0.582	1
grdp_c	-1e-05	1
gthox_c	-1e-05	1
gtp_c	-0.203	1
h_c	45.5603	1
h2o_c	-45.5608	1
hemeO_c	-1e-05	1
his_L_c	-0.09	1
ile_L_c	-0.276	1
leu_L_c	-0.428	1
lps_EC_c	-0.0084	1
lys_L_c	-0.326	1
met_L_c	-0.146	1
mg2_c	-0.0001	1
mn2_c	-1e-05	1
nad_c	-0.00215	1
nadh_c	-5e-05	1
nadp_c	-0.00013	1
nadph_c	-0.0004	1
ni2_c	-1e-05	1
octdp_c	-1e-05	1
pdx5p_c	-1e-05	1
pe_EC_c	-0.001935	1
peptido_EC_c	-0.0276	1
pg_EC_c	-0.000464	1
phe_L_c	-0.176	1
pi_c	45.5628	1
ppi_c	0.7302	1
pro_L_c	-0.21	1
ps_EC_c	-5.2e-05	1
ptrc_c	-0.035	1
q8h2_c	-1e-05	1
ser_L_c	-0.205	1
sheme_c	-1e-05	1
spmd_c	-0.007	1
succoa_c	-3e-06	1
thf_c	-1e-05	1
thm_c	-1e-05	1
thr_L_c	-0.241	1
trp_L_c	-0.054	1
tyr_L_c	-0.131	1
udpg_c	-0.003	1
utp_c	-0.136	1
val_L_c	-0.402	1
zn2_c	-1e-05	1
